# Supplementary material for: Early contraceptive discontinuation and associated factors among married women initiating long-acting and short-acting contraceptives in humanitarian settings in Ethiopia: A retrospective cohort study
Source: PLoS One. 2026 Mar 27;21(3):e0345855. doi: 10.1371/journal.pone.0345855 (PMC13028423; doi:10.1371/journal.pone.0345855)
Supplement: S1 MinimalDataset — (XLSX) [file pone.0345855.s003.xlsx]

## Sheet: Description
S.N	Variable	Description
1	age_timecontraception	Age at the time of contraceptive intiation (first contraception use)
2	age_tcontra_cat	Age at the time of contraceptive intiation categorized
3	ever_att_school	Ever attended school
4	edu_level	Educational level
5	stay_rcamp_year	Length of time the participant stayed in the refugee camp in years
6	residence	Administratively the refugee camps found in urban or rural areas (urban/rural)
7	Self_declared_windex	Self declared wealth
8	husband_occup	Husband occupation
9	ever_pregnat	Ever been pregnant
10	gravidity	Gravidity
11	numb_children	Number of children
12	N_children_cat	Number of children categorized
13	preg_now	Pregnant now (Yes/No)
14	Planned_preg	At the time you became pregnant, where you planned to get pregnant then, after 2 years, Not at all? This refres to the last pregancy
15	ever_mischarriage	Ever had mischarriage
16	ever_abortion	Ever had abortion
17	anc_recent_pregnancy	ANC for the recent pregnancy
18	previous_contraceptive_use	History of previous contraceptive use (before the baseline method)
19	method_switch	Method switch
20	time_meth_switch	Time of method swich after discontinuation of a method
21	contra_abondonment	Contraceptive abondonment
22	method_fail	Method failure
23	which_meth_failure	Method failure while using which method
24	desire_morechildren	Desire for more children (it was assessed relative to the time of interview)
25	desire_morechild_cat	Desire for more children categorised
26	husband_aware	Husband aware of his wife's use of contraception
27	husband_approve	Husband approves his wife's use of contraception
28	decision_start_contra	Descision to start contraception
29	counseling_before_intiation_meth	Got counseling before intiation of the contraceptive method
30	intention_usecontra_future	Intention to use contraceptive method in the future(assessed for all women including those who are currently using contraceptive method)
31	stillusing_baselmethod	Still using the baseline method (Event)
32	Baseinel_method_Cat	Baseline method categorized (group variable)
33	start_wh_baselmethod	Type of baseline contraceptive method
34	dura_followup	Duration of follow-up (time to event)
35	reason_discont_baselmeth	Reason for contraceptive discontinuation (all)
36	reasdiscont_infreqsex	Reason for contraceptive discontinuation: infrequent sex
37	reasdiscont_pregwhile_methuse	Reason for contraceptive discontinuation: pregnant while using contraceptive method
38	reasdiscont_wantpreg	Reason for contraceptive discontinuation: wanted to get pregnant
39	reasdiscont_husdisapprov	Reason for contraceptive discontinuation: husband disapproval
40	reasdiscont_wantmore_effmeth	Reason for contraceptive discontinuation: wanted more effective method
41	reasdiscont_healthconcern	Reason for contraceptive discontinuation: health concern
42	reasdiscont_fearSE	Reason for contraceptive discontinuation: fear of side effects
43	reasdiscont_SEexp	Reason for contraceptive discontinuation: experienced side effects
44	reasdiscont_lackaccess	Reason for contraceptive discontinuation: lack of access
45	reasdiscont_inconvenient	Reason for contraceptive discontinuation: inconvienent to use the method
46	reasdiscont_marital_disosepara	Reason for contraceptive discontinuation: marital disolution/separation
47	reasdiscont_others	Reason for contraceptive discontinuation: other reasons
48	reasdiscont_othsp	Reason for contraceptive discontinuation: other specify
	Event	stillusing_baselmethod
	Group	Baseinel_method_Cat
	Time to event	dura_followup

## Sheet: Data
age_cat	age_timecontraception	age_tcontra_cat	ever_att_school	edu_level	stay_rcamp_year	residence	Self_declared_windex	husband_occup	ever_pregnat	gravidity	numb_children	N_children_cat	preg_now	Planned_preg	ever_mischarriage	ever_abortion	anc_recent_pregnancy	previous_contraceptive_use	method_switch	time_meth_switch	contra_abondonment	method_fail	which_meth_failure	desire_morechildren	desire_morechild_cat	husband_aware	husband_approve	decision_start_contra	counseling_before_intiation_meth	intention_usecontra_future	stillusing_baselmethod	Baseinel_method_Cat	start_wh_baselmethod	dura_followup	reason_discont_baselmeth	reasdiscont_infreqsex	reasdiscont_pregwhile_methuse	reasdiscont_wantpreg	reasdiscont_husdisapprov	reasdiscont_wantmore_effmeth	reasdiscont_healthconcern	reasdiscont_fearSE	reasdiscont_SEexp	reasdiscont_lackaccess	reasdiscont_inconvenient	reasdiscont_marital_disosepara	reasdiscont_others	reasdiscont_othsp
15-24	18	15-24	Yes	Primary	12	Urban	Poorer	Day labor	No	0	0	0-1	No					No	No		No	No		After 2 years	After 2 years_Wants no more	No	No	Health Professional	No	Yes	No	Long term	Implants	3	Wanted to become pregnant Wanted more effective method	No	Yes	No	No	Yes	No	No	No	No	No	No	No
15-24	20	15-24	Yes	Secondary	12	Rural	Poorer	Not working	Yes	4	3	2-4	Yes	Then	No	No	Yes	Yes	No		No	No		Within 2 years	Within 2 years	Yes	Yes	Mainly woman	Yes	Yes	No	Short term	Injectables	9	Wanted to become pregnant	No	No	Yes	No	No	No	No	No	No	No	No	No
35-49	34	25-34	No		12	Rural	Poorer	Day labor	Yes	11	9	8+	No	Later_Not at all	No	Yes	Yes	No				No		Wants no more children	After 2 years_Wants no more	Yes	Yes	Mainly woman	Yes	Yes	Yes	Short term	Injectables	12
15-24	20	15-24	Yes	Secondary	5	Rural	poorest	Day labor	Yes	6	4	2-4	No	Later_Not at all	Yes	Yes	Yes	Yes	No		No	Yes	Injectables	Within 2 years	Within 2 years	Yes	Yes	Mainly woman	No	No	No	Short term	Injectables	11	Side effects experienced	No	No	No	No	No	No	No	Yes	No	No	No	No
15-24	22	15-24	Yes	Secondary	15	Rural	Poorer	Day labor	Yes	3	2	2-4	No	Later_Not at all	Yes	No	Yes	No				No		After 2 years	After 2 years_Wants no more	Yes	Yes	Jointly	Yes	Yes	Yes	Short term	Injectables	12
25-34	29	25-34	Yes	No formal education	15	Rural	Poorer	Day labor	Yes	11	7	5-7	No	Later_Not at all	Yes	No	Yes	Yes				No		Within 2 years	Within 2 years	Yes	Yes	Jointly	Yes	Yes	Yes	Long term	Implants	12
35-49	35	35-49	Yes	No formal education	15	Rural	Poorer	Other	Yes	9	6	5-7	No	Later_Not at all	Yes	Yes	Yes	No	No		Yes	No		After 2 years	After 2 years_Wants no more	Yes	Yes	Jointly	Yes	No	No	Long term	Implants	5	Marital dissolution/separation	No	No	No	No	No	No	No	No	No	No	Yes	No
15-24	22	15-24	Yes	Primary	8	Rural	Poorer	Not working	Yes	2	1	0-1	No	Then	Yes	No	Yes	No	Yes	In the same month	No	No		After 2 years	After 2 years_Wants no more	Yes	Yes	Jointly	Yes	Yes	No	Short term	Injectables	4	Wanted more effective method	No	No	No	No	Yes	No	No	No	No	No	No	No
25-34	25	25-34	Yes	Primary	15	Rural	Poorer	Day labor	Yes	4	3	2-4	No	Later_Not at all	Yes	No	Yes	Yes				No		After 2 years	After 2 years_Wants no more	Yes	Yes	Jointly	Yes	Yes	Yes	Short term	Injectables	12
35-49	30	25-34	Yes	No formal education	8	Rural	Poorer	Day labor	Yes	6	4	2-4	No	Then	Yes	No	Yes	Yes				Yes	Pill	After 2 years	After 2 years_Wants no more	Yes	Yes	Jointly	Yes	Yes	Yes	Short term	Pill	12
25-34	26	25-34	Yes	Primary	17	Urban	poorest	Private employee	Yes	6	5	5-7	Yes	Later_Not at all	No	Yes	Yes	Yes				Yes	Pill	After 2 years	After 2 years_Wants no more	Yes	Yes	Jointly	Yes	Yes	Yes	Short term	Pill	12
15-24	17	15-24	Yes	Secondary	17	Urban	Middle	Private employee	Yes	3	3	2-4	No	Then	No	No	Yes	Yes				No		After 2 years	After 2 years_Wants no more	Yes	Yes	Jointly	Yes	Yes	Yes	Short term	Injectables	12
25-34	21	15-24	Yes	Primary	17	Urban	Poorer	Merchant	Yes	8	5	5-7	Yes	Then	Yes	No	Yes	Yes	No		No	No		Within 2 years	Within 2 years	Yes	Yes	Jointly	Yes	Yes	No	Short term	Injectables	5	Wanted to become pregnant	No	No	Yes	No	No	No	No	No	No	No	No	No
25-34	27	25-34	Yes	Primary	17	Urban	Poorer	Day labor	Yes	5	5	5-7	Yes	Then	No	No	Yes	Yes	No		No	No		After 2 years	After 2 years_Wants no more	Yes	Yes	Jointly	Yes	Yes	No	Short term	Injectables	4	Wanted to become pregnant	No	No	Yes	No	No	No	No	No	No	No	No	No
25-34	23	15-24	No		17	Urban	Middle	Not working	Yes	9	6	5-7	Yes	Then	Yes	No	Yes	Yes				Yes	Pill	After 2 years	After 2 years_Wants no more	Yes	Yes	Mainly woman	Yes	Yes	Yes	Short term	Pill	12
35-49	34	25-34	No		5	Urban	poorest	Day labor	Yes	4	4	2-4	No	Then	No	No	Yes	No				No		After 2 years	After 2 years_Wants no more	Yes	Yes	Mainly woman	Yes	Yes	Yes	Short term	Pill	12
25-34	32	25-34	Yes	No formal education	12	Rural	Poorer	Day labor	Yes	5	4	2-4	Yes	Then	Yes	No	Yes	No	No		No	No		Within 2 years	Within 2 years	Yes	Yes	Mainly woman	Yes	Yes	No	Short term	Pill	11	Wanted to become pregnant	No	No	Yes	No	No	No	No	No	No	No	No	No
35-49	35	35-49	Yes	No formal education	16	Rural	Poorer	Day labor	No	0	0	0-1	No					Yes				No		After 2 years	After 2 years_Wants no more	No	No	Mainly woman	Yes	Yes	Yes	Short term	Injectables	12
25-34	30	25-34	Yes	Secondary	16	Rural	Poorer	Merchant	Yes	2	2	2-4	No	Later_Not at all	No	No	Yes	No				No		After 2 years	After 2 years_Wants no more	Yes	Yes	Health Professional	Yes	Yes	Yes	Short term	Injectables	12
35-49	34	25-34	No		16	Rural	Poorer	Merchant	Yes	8	6	5-7	No	Later_Not at all	Yes	No	Yes	No				No		After 2 years	After 2 years_Wants no more	Yes	No	Mainly woman	Yes	No	Yes	Short term	Injectables	12
35-49	34	25-34	Yes	Primary	16	Rural	Poorer	Merchant	Yes	4	4	2-4	No	Later_Not at all	No	No	Yes	No				No		After 2 years	After 2 years_Wants no more	Yes	Yes	Mainly woman	Yes	Yes	Yes	Short term	Injectables	12
35-49	36	35-49	No		16	Rural	Poorer	Day labor	Yes	5	0	0-1	Yes	Then	No	No	No	No	No		Yes	Yes	Pill	After 2 years	After 2 years_Wants no more	Yes	Yes	Mainly woman	Yes	No	No	Short term	Pill	6	Became pregnant while using	No	Yes	No	No	No	No	No	No	No	No	No	No
25-34	26	25-34	Yes	Primary	16	Rural	poorest	Day labor	Yes	2	2	2-4	No	Later_Not at all	No	No	No	No				No		After 2 years	After 2 years_Wants no more	Yes	Yes	Mainly woman	Yes	Yes	Yes	Short term	Pill	12
25-34	32	25-34	No		15	Rural	Middle	Day labor	Yes	4	4	2-4	No	Then	No	No	Yes	No				No		After 2 years	After 2 years_Wants no more	Yes	Yes	Jointly	Yes	Yes	Yes	Short term	Injectables	12
25-34	28	25-34	No		10	Rural	Poorer	Day labor	Yes	7	5	5-7	Yes	Later_Not at all	Yes	Yes	Yes	No	No		No	No		After 2 years	After 2 years_Wants no more	Yes	Yes	Jointly	Yes	Yes	No	Long term	Implants	8	Side effects experienced	No	No	No	No	No	No	No	Yes	No	No	No	No
25-34	26	25-34	No		16	Rural	Poorer	Day labor	Yes	8	6	5-7	No	Later_Not at all	Yes	Yes	Yes	Yes				No		After 2 years	After 2 years_Wants no more	Yes	Yes	Jointly	Yes	Yes	Yes	Short term	Injectables	12
15-24	22	15-24	No		4	Rural	Poorer	Not working	Yes	1	1	0-1	No	Then	No	No	Yes	No				No		After 2 years	After 2 years_Wants no more	Yes	Yes	Mainly woman	Yes	Yes	Yes	Long term	Implants	12
25-34	26	25-34	No		16	Rural	Poorer	Not working	Yes	5	2	2-4	No	Then	Yes	No	Yes	Yes	No		No	No		Within 2 years	Within 2 years	No	No	Mainly woman	Yes	Yes	No	Short term	Pill	11	Wanted to become pregnant	No	No	Yes	No	No	No	No	No	No	No	No	No
25-34	24	15-24	Yes	Higher	17	Rural	Middle	Merchant	Yes	3	3	2-4	No	Then	No	No	Yes	No				No		After 2 years	After 2 years_Wants no more	Yes	Yes	Jointly	Yes	Yes	Yes	Short term	Injectables	12
25-34	16	15-24	No		16	Rural	poorest	Private employee	Yes	6	5	5-7	No	Then	No	No	Yes	Yes				No		After 2 years	After 2 years_Wants no more	Yes	Yes	Mainly husband	Yes	Yes	Yes	Short term	Injectables	12
25-34	19	15-24	Yes	Primary	16	Rural	Middle	Private employee	Yes	3	2	2-4	No	Then	Yes	No	Yes	Yes				No		After 2 years	After 2 years_Wants no more	Yes	Yes	Mainly husband	Yes	Yes	Yes	Short term	Injectables	12
15-24	19	15-24	Yes	Secondary	11	Rural	poorest	Private employee	Yes	2	2	2-4	No	Then	No	No	Yes	Yes				Yes	Injectables	After 2 years	After 2 years_Wants no more	Yes	Yes	Jointly	Yes	Yes	Yes	Long term	Implants	12
25-34	19	15-24	Yes	No formal education	9	Urban	Poorer	Day labor	Yes	8	3	2-4	Yes	Later_Not at all	Yes	No	Yes	Yes	Yes	After 1 month	No	Yes	Pill	After 2 years	After 2 years_Wants no more	No	No	Mainly woman	Yes	Yes	No	Long term	IUD	3	Wanted to become pregnant Fear of Side effects	No	No	Yes	No	No	No	Yes	No	No	No	No	No
15-24	21	15-24	Yes	Primary	16	Urban	Middle	Day labor	Yes	4	1	0-1	No	Then	Yes	No	Yes	Yes	Yes	After 1 month	Yes	No		Within 2 years	Within 2 years	Yes	Yes	Jointly	Yes	No	No	Short term	Pill	2	Side effects experienced	No	No	No	No	No	No	No	Yes	No	No	No	No
35-49	15	15-24	Yes	No formal education	10	Urban	poorest	Day labor	Yes	10	10	8+	No	Later_Not at all	No	No	Yes	Yes	Yes	After 1 month	No	No		Within 2 years	Within 2 years	Yes	Yes	Jointly	Yes	Yes	No	Short term	Pill	3	Wanted to become pregnant Fear of Side effects	No	No	Yes	No	No	No	Yes	No	No	No	No	No
35-49	22	15-24	Yes	No formal education	9	Urban	Middle	Day labor	Yes	4	4	2-4	No	Then	No	No	Yes	Yes	Yes	In the same month	No	Yes	Injectables	Within 2 years	Within 2 years	Yes	Yes	Jointly	Yes	Yes	No	Short term	Pill	1	Fear of Side effects	No	No	No	No	No	No	Yes	No	No	No	No	No
35-49	25	25-34	Yes	No formal education	17	Urban	Poorer	Day labor	Yes	6	4	2-4	No	Later_Not at all	No	Yes	Yes	Yes	Yes	After 1 month	Yes	Yes	Pill	Within 2 years	Within 2 years	Yes	Yes	Jointly	Yes	No	No	Short term	Pill	9	Wanted to become pregnant Side effects experienced	No	No	Yes	No	No	No	No	Yes	No	No	No	No
25-34	24	15-24	Yes	No formal education	7	Urban	Middle	Private employee	Yes	3	3	2-4	No	Then	No	No	Yes	Yes	Yes	In the same month	No	No		Within 2 years	Within 2 years	Yes	Yes	Jointly	Yes	Yes	No	Short term	Emergency contraceptive	1	Others	No	No	No	No	No	No	No	No	No	No	No	Yes	Adviced to switch by family member
25-34	25	25-34	Yes	No formal education	16	Urban	Poorer	Day labor	Yes	3	3	2-4	No	Later_Not at all	No	No	Yes	Yes				No		Within 2 years	Within 2 years	Yes	Yes	Jointly	Yes	Yes	Yes	Short term	Pill	12
25-34	22	15-24	Yes	Secondary	9	Urban	Middle	Private employee	Yes	3	2	2-4	Yes	Then	No	No	Yes	Yes	No		No	No		Within 2 years	Within 2 years	No	No	Mainly woman	Yes	No	No	Short term	Emergency contraceptive	7	Wanted to become pregnant	No	No	Yes	No	No	No	No	No	No	No	No	No
25-34	27	25-34	Yes	Higher	8	Urban	Poorer	Not working	Yes	3	3	2-4	No	Then	No	No	Yes	No	No		Yes	No		Within 2 years	Within 2 years	No	No	Mainly woman	Yes	No	No	Short term	Pill	1	Wanted to become pregnant	No	No	Yes	No	No	No	No	No	No	No	No	No
25-34	24	15-24	Yes	Higher	5	Urban	Middle	Not working	Yes	2	2	2-4	No	Then	No	No	Yes	Yes	No		Yes	No		After 2 years	After 2 years_Wants no more	No	No	Health Professional	Yes	No	No	Short term	Pill	9	Wanted to become pregnant Husband disapproved	No	No	Yes	Yes	No	No	No	No	No	No	No	No
25-34	29	25-34	Yes	Secondary	8	Urban	Middle	Day labor	Yes	1	1	0-1	No	Then	No	No	Yes	Yes				No		After 2 years	After 2 years_Wants no more	Yes	Yes	Jointly	Yes	Yes	Yes	Short term	Injectables	12
25-34	21	15-24	Yes	No formal education	5	Urban	Middle	Day labor	Yes	3	3	2-4	Yes	Then	No	No	Yes	Yes	No		Yes	No		Within 2 years	Within 2 years	Yes	Yes	Jointly	Yes	No	No	Short term	Injectables	4	Wanted to become pregnant	No	No	Yes	No	No	No	No	No	No	No	No	No
35-49	29	25-34	Yes	Primary	16	Urban	Middle	Day labor	No	0	0	0-1	No					Yes				No		After 2 years	After 2 years_Wants no more	Yes	Yes	Jointly	Yes	Yes	Yes	Short term	Pill	12
35-49	29	25-34	No		17	Urban	Poorer	Day labor	Yes	6	6	5-7	No	Then	No	No	Yes	Yes				No		After 2 years	After 2 years_Wants no more	Yes	Yes	Jointly	Yes	Yes	Yes	Long term	Implants	12
25-34	25	25-34	Yes	Primary	16	Urban	Poorer	Day labor	Yes	5	5	5-7	Yes	Then	No	No	Yes	Yes	No		Yes	No		After 2 years	After 2 years_Wants no more	Yes	Yes	Jointly	Yes	No	No	Short term	Injectables	11	Wanted to become pregnant	No	No	Yes	No	No	No	No	No	No	No	No	No
25-34	22	15-24	Yes	Secondary	16	Urban	Poorer	Not working	Yes	2	2	2-4	No	Then	No	No	Yes	Yes				No		After 2 years	After 2 years_Wants no more	No	No	Mainly woman	Yes	Yes	Yes	Short term	Injectables	12
35-49	30	25-34	No		16	Urban	Middle	Day labor	Yes	12	9	8+	No	Then	Yes	No	Yes	Yes				No		After 2 years	After 2 years_Wants no more	Yes	Yes	Jointly	Yes	Yes	Yes	Short term	Pill	12
25-34	20	15-24	No		15	Urban	Poorer	Day labor	Yes	7	7	5-7	No	Then	No	No	Yes	Yes	No		Yes	No		After 2 years	After 2 years_Wants no more	No	No	Mainly woman	Yes	No	No	Long term	Implants	4	Wanted to become pregnant	No	No	Yes	No	No	No	No	No	No	No	No	No
35-49	32	25-34	Yes	No formal education	16	Rural	Middle	Merchant	Yes	5	4	2-4	No	Later_Not at all	Yes	No	Yes	Yes	No		No	No		Within 2 years	Within 2 years	Yes	Yes	Mainly woman	Yes	Yes	No	Short term	Injectables	8	Lack of access/too far	No	No	No	No	No	No	No	No	Yes	No	No	No
25-34	29	25-34	Yes	Primary	11	Rural	Poorer	Private employee	Yes	3	3	2-4	No	Later_Not at all	No	No	Yes	Yes				No		After 2 years	After 2 years_Wants no more	Yes	Yes	Mainly woman	Yes	Yes	Yes	Short term	Pill	12
35-49	41	35-49	No		16	Rural	Poorer	Day labor	Yes	5	5	5-7	No	Later_Not at all	No	No	Yes	No				No		After 2 years	After 2 years_Wants no more	No	No	Mainly woman	Yes	Yes	Yes	Short term	Pill	12
25-34	27	25-34	Yes	No formal education	16	Rural	Poorer	Day labor	Yes	4	3	2-4	No	Later_Not at all	No	Yes	No	No				No		After 2 years	After 2 years_Wants no more	Yes	Yes	Mainly woman	Yes	Yes	Yes	Short term	Pill	12
25-34	25	25-34	Yes	Secondary	17	Urban	poorest	Day labor	Yes	8	7	5-7	Yes	Then	Yes	No	Yes	Yes	No		Yes	Yes	Pill	After 2 years	After 2 years_Wants no more	No	No	Mainly woman	Yes	No	No	Short term	Injectables	9	Became pregnant while using	No	Yes	No	No	No	No	No	No	No	No	No	No
35-49	40	35-49	No		14	Urban	poorest	Day labor	Yes	11	7	5-7	No	Then	Yes	No	Yes	No	No		No	No		After 2 years	After 2 years_Wants no more	No	No	Mainly woman	Yes	Yes	No	Short term	Injectables	6	Infrequent Sex/ Husband away	Yes	No	No	No	No	No	No	No	No	No	No	No
35-49	31	25-34	No		16	Urban	Middle	Day labor	Yes	13	13	8+	No	Then	No	No	Yes	Yes				No		After 2 years	After 2 years_Wants no more	Yes	Yes	Jointly	Yes	Yes	Yes	Short term	Injectables	12
35-49	32	25-34	No		16	Urban	poorest	Day labor	Yes	8	7	5-7	No	Then	Yes	No	Yes	Yes	No		No	No		After 2 years	After 2 years_Wants no more	Yes	Yes	Jointly	Yes	Yes	No	Short term	Injectables	3	Infrequent Sex/ Husband away	Yes	No	No	No	No	No	No	No	No	No	No	No
25-34	24	15-24	Yes	Secondary	16	Urban	Poorer	Not working	Yes	3	1	0-1	Yes	Then	Yes	No	Yes	No	No		Yes	No		Within 2 years	Within 2 years	No	No	Mainly woman	Yes	No	No	Short term	Pill	2	Wanted to become pregnant	No	No	Yes	No	No	No	No	No	No	No	No	No
35-49	38	35-49	No		17	Urban	Poorer	Day labor	Yes	7	7	5-7	No	Then	No	No	Yes	No				No		After 2 years	After 2 years_Wants no more	Yes	Yes	Jointly	Yes	Yes	Yes	Long term	Implants	12
35-49	33	25-34	No		14	Rural	poorest	Private employee	Yes	9	7	5-7	No	Later_Not at all	Yes	No	Yes	No				Yes	Injectables	Wants no more children	After 2 years_Wants no more	No	No	Mainly woman	Yes	Yes	Yes	Long term	Implants	12
25-34	26	25-34	No		4	Rural	Richer	Not working	Yes	8	7	5-7	No	Then	Yes	No	Yes	No	Yes	After 1 month	No	No		Wants no more children	After 2 years_Wants no more	Yes	Yes	Jointly	Yes	Yes	No	Short term	Injectables	1	Side effects experienced	No	No	No	No	No	No	No	Yes	No	No	No	No
25-34	25	25-34	Yes	Secondary	15	Rural	poorest	Private employee	Yes	4	3	2-4	No	Then	No	No	Yes	No				No		Wants no more children	After 2 years_Wants no more	Yes	Yes	Jointly	No	Yes	Yes	Long term	Implants	12
25-34	28	25-34	No		14	Rural	Middle	Private employee	Yes	9	7	5-7	No	Then	Yes	No	Yes	Yes				No		Wants no more children	After 2 years_Wants no more	Yes	Yes	Jointly	No	Yes	Yes	Long term	Implants	12
25-34	19	15-24	Yes	Secondary	13	Rural	Middle	Private employee	Yes	4	4	2-4	No	Then	No	No	Yes	Yes				No		Wants no more children	After 2 years_Wants no more	Yes	Yes	Jointly	Yes	Yes	Yes	Short term	Injectables	12
25-34	24	15-24	No		16	Rural	poorest	Not working	Yes	4	3	2-4	No	Then	Yes	No	Yes	No				No		Within 2 years	Within 2 years	Yes	Yes	Jointly	No	No	Yes	Long term	Implants	12
15-24	18	15-24	Yes	Higher	14	Rural	Poorer	Private employee	Yes	1	1	0-1	No	Then	No	No	Yes	No				No		Within 2 years	Within 2 years	Yes	Yes	Jointly	Yes	No	Yes	Long term	Implants	12
25-34	25	25-34	Yes	Primary	16	Urban	Poorer	Day labor	Yes	6	6	5-7	No	Then	No	No	Yes	Yes				No		After 2 years	After 2 years_Wants no more	No	No	Mainly woman	Yes	Yes	Yes	Short term	Injectables	12
25-34	24	15-24	Yes	Higher	17	Urban	Middle	Merchant	Yes	4	3	2-4	No	Then	Yes	No	Yes	Yes				No		After 2 years	After 2 years_Wants no more	Yes	Yes	Mainly woman	Yes	Yes	Yes	Long term	Implants	12
15-24	22	15-24	Yes	Higher	17	Urban	Poorer	Not working	Yes	1	1	0-1	No	Then	No	No	Yes	No	No		Yes	No		After 2 years	After 2 years_Wants no more	Yes	Yes	Mainly woman	No	No	No	Short term	Injectables	7	Wanted to become pregnant	No	No	Yes	No	No	No	No	No	No	No	No	No
35-49	36	35-49	Yes	No formal education	17	Urban	Poorer	Day labor	Yes	8	6	5-7	No	Then	Yes	No	Yes	Yes				No		After 2 years	After 2 years_Wants no more	No	No	Mainly woman	Yes	Yes	Yes	Short term	Injectables	12
25-34	24	15-24	Yes	Secondary	16	Urban	poorest	Day labor	Yes	4	4	2-4	No	Then	No	No	Yes	Yes				No		After 2 years	After 2 years_Wants no more	Yes	Yes	Mainly woman	Yes	Yes	Yes	Long term	Implants	12
25-34	27	25-34	Yes	Secondary	16	Urban	Middle	Day labor	Yes	6	5	5-7	Yes	Then	No	No	Yes	Yes	No		Yes	No		After 2 years	After 2 years_Wants no more	No	No	Mainly woman	Yes	No	No	Short term	Injectables	10	Wanted to become pregnant	No	No	Yes	No	No	No	No	No	No	No	No	No
25-34	25	25-34	Yes	Secondary	17	Urban	Middle	Merchant	Yes	6	5	5-7	Yes	Then	Yes	No	Yes	Yes	No		Yes	No		After 2 years	After 2 years_Wants no more	Yes	Yes	Mainly woman	Yes	No	No	Short term	Injectables	3	Wanted to become pregnant	No	No	Yes	No	No	No	No	No	No	No	No	No
25-34	22	15-24	Yes	Secondary	9	Urban	Middle	Not working	Yes	4	4	2-4	No	Then	No	No	Yes	Yes				No		After 2 years	After 2 years_Wants no more	No	No	Mainly woman	Yes	Yes	Yes	Short term	Pill	12
25-34	29	25-34	Yes	No formal education	8	Urban	Middle	Merchant	Yes	4	3	2-4	No	Later_Not at all	No	Yes	Yes	Yes	No		Yes	No		Within 2 years	Within 2 years	No	No	Mainly woman	Yes	No	No	Long term	Implants	6	Wanted to become pregnant	No	No	Yes	No	No	No	No	No	No	No	No	No
35-49	30	25-34	Yes	No formal education	10	Urban	Middle	Other	Yes	5	3	2-4	No	Then	No	No	Yes	Yes	No		No	No		After 2 years	After 2 years_Wants no more	No	No	Mainly woman	Yes	Yes	No	Short term	Pill	11	Wanted to become pregnant	No	No	Yes	No	No	No	No	No	No	No	No	No
25-34	22	15-24	Yes	Primary	10	Urban	Poorer	Merchant	Yes	3	3	2-4	No	Then	No	No	Yes	Yes	No		Yes	No		Within 2 years	Within 2 years	No	No	Mainly woman	Yes	No	No	Long term	Implants	2	Wanted to become pregnant	No	No	Yes	No	No	No	No	No	No	No	No	No
35-49	36	35-49	No		4	Urban	Middle	Merchant	Yes	5	4	2-4	Yes	Then	Yes	No	Yes	Yes	No		No	No		After 2 years	After 2 years_Wants no more	No	No	Mainly woman	Yes	Yes	No	Short term	Pill	8	Wanted to become pregnant	No	No	Yes	No	No	No	No	No	No	No	No	No
35-49	30	25-34	No		5	Urban	Middle	Private employee	Yes	7	6	5-7	No	Then	Yes	No	Yes	Yes	No		Yes	No		Within 2 years	Within 2 years	No	No	Mainly woman	Yes	No	No	Short term	Pill	6	Infrequent Sex/ Husband away Wanted to become pregnant	Yes	No	Yes	No	No	No	No	No	No	No	No	No
25-34	26	25-34	No		6	Rural	Poorer	Not working	Yes	6	6	5-7	No	Later_Not at all	No	No	Yes	No	Yes	In the same month	No	No		After 2 years	After 2 years_Wants no more	Yes	Yes	Mainly woman	Yes	Yes	No	Short term	Injectables	3	Side effects experienced Fear of Side effects	No	No	No	No	No	No	Yes	Yes	No	No	No	No
25-34	22	15-24	No		16	Rural	Poorer	Day labor	Yes	4	3	2-4	No	Later_Not at all	No	Yes	Yes	Yes	No		No	No		After 2 years	After 2 years_Wants no more	Yes	Yes	Jointly	Yes	Yes	No	Short term	Pill	6	Wanted to become pregnant	No	No	Yes	No	No	No	No	No	No	No	No	No
15-24	17	15-24	Yes	Secondary	6	Rural	Middle	Merchant	Yes	2	2	2-4	No	Then	No	No	Yes	No	No		Yes	No		After 2 years	After 2 years_Wants no more	Yes	Yes	Jointly	Yes	No	No	Short term	Injectables	3	Fear of Side effects	No	No	No	No	No	No	Yes	No	No	No	No	No
25-34	24	15-24	Yes	No formal education	16	Rural	Middle	Private employee	Yes	4	4	2-4	No	Then	No	No	Yes	No	No		Yes	No		After 2 years	After 2 years_Wants no more	Yes	Yes	Mainly woman	Yes	No	No	Short term	Pill	6	Infrequent Sex/ Husband away	Yes	No	No	No	No	No	No	No	No	No	No	No
25-34	25	25-34	Yes	Primary	14	Rural	Middle	Day labor	Yes	3	2	2-4	No	Then	Yes	No	No	No	No		No	No		After 2 years	After 2 years_Wants no more	Yes	Yes	Mainly woman	Yes	Yes	No	Short term	Pill	6	Wanted to become pregnant	No	No	Yes	No	No	No	No	No	No	No	No	No
25-34	23	15-24	Yes	No formal education	10	Rural	Poorer	Day labor	Yes	4	4	2-4	No	Then	No	No	No	Yes				No		After 2 years	After 2 years_Wants no more	Yes	Yes	Mainly woman	Yes	Yes	Yes	Long term	Implants	12
25-34	28	25-34	Yes	No formal education	16	Rural	Poorer	Private employee	Yes	3	3	2-4	No	Then	No	No	No	No				No		After 2 years	After 2 years_Wants no more	Yes	Yes	Mainly woman	Yes	Yes	Yes	Long term	Implants	12
25-34	30	25-34	Yes	Primary	16	Rural	Poorer	Merchant	Yes	4	4	2-4	No	Later_Not at all	No	No	Yes	Yes				No		After 2 years	After 2 years_Wants no more	Yes	Yes	Mainly woman	Yes	Yes	Yes	Short term	Pill	12
35-49	37	35-49	No		16	Rural	Poorer	Day labor	Yes	4	4	2-4	No	Later_Not at all	No	No	Yes	Yes				No		After 2 years	After 2 years_Wants no more	No	No	Mainly woman	Yes	Yes	Yes	Short term	Injectables	12
35-49	42	35-49	No		16	Rural	Middle	Day labor	No	0	0	0-1	No					Yes	No		Yes	No		Within 2 years	Within 2 years	No	No	Mainly woman	Yes	No	No	Short term	Injectables	5	Fear of Side effects Side effects experienced	No	No	No	No	No	No	Yes	Yes	No	No	No	No
35-49	36	35-49	No		16	Rural	Poorer	Day labor	Yes	3	3	2-4	Yes	Later_Not at all	No	No	Yes	No	No		No	Yes	Pill	After 2 years	After 2 years_Wants no more	Yes	Yes	Mainly woman	Yes	Yes	No	Short term	Pill	9	Became pregnant while using Incovenient to use	No	Yes	No	No	No	No	No	No	No	Yes	No	No
35-49	33	25-34	No		16	Rural	poorest	Day labor	Yes	6	6	5-7	No	Later_Not at all	No	No	No	Yes				No		After 2 years	After 2 years_Wants no more	Yes	Yes	Mainly woman	Yes	No	Yes	Short term	Pill	12
35-49	37	35-49	No		16	Rural	Poorer	Day labor	Yes	5	4	2-4	No	Later_Not at all	No	Yes	No	Yes				No		After 2 years	After 2 years_Wants no more	Yes	Yes	Mainly woman	Yes	No	Yes	Short term	Injectables	12
35-49	36	35-49	Yes	Secondary	17	Urban	Poorer	Not working	Yes	3	3	2-4	Yes	Then	No	No	Yes	Yes	No		Yes	No		After 2 years	After 2 years_Wants no more	No	No	Mainly woman	Yes	No	No	Short term	Pill	3	Wanted to become pregnant	No	No	Yes	No	No	No	No	No	No	No	No	No
25-34	25	25-34	Yes	Higher	16	Urban	Middle	Merchant	Yes	4	4	2-4	No	Then	No	No	Yes	Yes				No		After 2 years	After 2 years_Wants no more	Yes	Yes	Jointly	Yes	Yes	Yes	Long term	Implants	12
15-24	23	15-24	Yes	Higher	17	Urban	Middle	Merchant	Yes	1	1	0-1	Yes	Then	No	No	Yes	No	No		Yes	No		After 2 years	After 2 years_Wants no more	No	No	Mainly woman	Yes	No	No	Short term	Injectables	3	Wanted to become pregnant Husband disaproval	No	No	Yes	Yes	No	No	No	No	No	No	No	No
35-49	41	35-49	No		17	Urban	Middle	Merchant	Yes	7	7	5-7	No	Then	No	No	Yes	Yes	No		Yes	No		After 2 years	After 2 years_Wants no more	No	No	Mainly woman	No	No	No	Short term	Injectables	8	Fear of Side effects	No	No	No	No	No	No	Yes	No	No	No	No	No
35-49	30	25-34	No		16	Urban	Middle	Day labor	Yes	6	6	5-7	No	Then	No	No	Yes	Yes	No		Yes	No		After 2 years	After 2 years_Wants no more	No	No	Mainly woman	Yes	No	No	Short term	Injectables	3	Infrequent Sex/ Husband away	Yes	No	No	No	No	No	No	No	No	No	No	No
15-24	21	15-24	Yes	Higher	17	Urban	poorest	Not working	Yes	2	2	2-4	No	Then	No	No	Yes	Yes	Yes	In the same month	No	No		After 2 years	After 2 years_Wants no more	Yes	Yes	Jointly	Yes	Yes	No	Short term	Injectables	1	Inconvenient to use	No	No	No	No	No	No	No	No	No	Yes	No	No
25-34	21	15-24	No		16	Urban	Poorer	Day labor	Yes	5	5	5-7	Yes	Then	No	No	Yes	Yes	No		Yes	No		After 2 years	After 2 years_Wants no more	No	No	Mainly woman	Yes	No	No	Short term	Pill	1	Wanted to become pregnant	No	No	Yes	No	No	No	No	No	No	No	No	No
35-49	40	35-49	Yes	Primary	6	Urban	Middle	Merchant	Yes	4	4	2-4	No	Then	No	No	Yes	Yes	No		Yes	No		Within 2 years	Within 2 years	No	No	Mainly woman	Yes	No	No	Long term	Implants	5	Wanted to become pregnant	No	No	Yes	No	No	No	No	No	No	No	No	No
35-49	39	35-49	Yes	No formal education	9	Urban	Middle	Merchant	Yes	5	3	2-4	No	Then	Yes	No	Yes	Yes	No		No	Yes	Injectables	After 2 years	After 2 years_Wants no more	No	No	Mainly woman	Yes	Yes	No	Short term	Injectables	11	Became pregnant while using	No	Yes	No	No	No	No	No	No	No	No	No	No
25-34	28	25-34	Yes	Secondary	6	Urban	Middle	Merchant	Yes	4	4	2-4	No	Then	No	No	Yes	Yes				No		Within 2 years	Within 2 years	No	No	Mainly woman	Yes	Yes	Yes	Short term	Pill	12
25-34	30	25-34	Yes	No formal education	7	Urban	Middle	Merchant	Yes	6	5	5-7	No	Then	No	No	Yes	Yes	No		Yes	No		Within 2 years	Within 2 years	No	No	Mainly woman	Yes	No	No	Short term	Injectables	11	Wanted to become pregnant	No	No	Yes	No	No	No	No	No	No	No	No	No
35-49	36	35-49	Yes	Secondary	11	Urban	Poorer	Not working	Yes	3	2	2-4	No	Then	Yes	No	Yes	Yes	No		No	No		Within 2 years	Within 2 years	Yes	Yes	Mainly husband	Yes	Yes	No	Short term	Pill	11	Wanted to become pregnant	No	No	Yes	No	No	No	No	No	No	No	No	No
35-49	38	35-49	Yes	No formal education	6	Urban	Middle	Private employee	Yes	4	4	2-4	Yes	Then	No	No	Yes	Yes	No		No	No		Within 2 years	Within 2 years	No	No	Mainly woman	Yes	No	No	Short term	Pill	7	Wanted to become pregnant	No	No	Yes	No	No	No	No	No	No	No	No	No
35-49	31	25-34	No		16	Urban	Poorer	Day labor	Yes	4	4	2-4	No	Then	No	No	Yes	Yes				No		After 2 years	After 2 years_Wants no more	Yes	Yes	Jointly	Yes	Yes	Yes	Long term	Implants	12
35-49	38	35-49	Yes	No formal education	7	Urban	Middle	Merchant	Yes	4	4	2-4	No	Then	No	No	Yes	Yes	No		No	No		After 2 years	After 2 years_Wants no more	Yes	Yes	Mainly husband	Yes	Yes	No	Short term	Injectables	10	Wanted to become pregnant	No	No	Yes	No	No	No	No	No	No	No	No	No
35-49	38	35-49	No		16	Urban	Poorer	Merchant	Yes	6	4	2-4	No	Then	Yes	No	Yes	Yes				Yes	Pill	Within 2 years	Within 2 years	Yes	Yes	Jointly	Yes	Yes	Yes	Short term	Injectables	12
25-34	23	15-24	Yes	Higher	17	Urban	Poorer	Merchant	Yes	4	2	2-4	No	Then	Yes	No	Yes	No				No		After 2 years	After 2 years_Wants no more	Yes	Yes	Mainly woman	Yes	Yes	Yes	Short term	Injectables	12
35-49	37	35-49	No		17	Urban	Poorer	Day labor	Yes	6	4	2-4	No	Then	Yes	No	Yes	Yes	No		Yes	No		After 2 years	After 2 years_Wants no more	No	No	Mainly woman	Yes	No	No	Short term	Injectables	3	Fear of Side effects Side effects experienced	No	No	No	No	No	No	Yes	Yes	No	No	No	No
35-49	38	35-49	No		16	Urban	Middle	Merchant	Yes	4	4	2-4	No	Then	No	No	Yes	Yes	No		Yes	No		After 2 years	After 2 years_Wants no more	No	No	Mainly woman	Yes	No	No	Long term	Implants	5	Husband disapproved	No	No	No	Yes	No	No	No	No	No	No	No	No
15-24	21	15-24	Yes	Higher	17	Urban	Middle	Merchant	Yes	1	1	0-1	Yes	Then	No	No	Yes	No	No		Yes	No		After 2 years	After 2 years_Wants no more	Yes	Yes	Jointly	Yes	No	No	Short term	Injectables	3	Wanted to become pregnant	No	No	Yes	No	No	No	No	No	No	No	No	No
25-34	28	25-34	No		16	Urban	Middle	Merchant	Yes	7	4	2-4	No	Then	Yes	No	Yes	Yes				No		After 2 years	After 2 years_Wants no more	Yes	Yes	Jointly	No	Yes	Yes	Long term	Implants	12
35-49	34	25-34	No		16	Rural	poorest	Day labor	Yes	2	2	2-4	No	Later_Not at all	No	No	No	Yes				No		After 2 years	After 2 years_Wants no more	Yes	Yes	Mainly woman	Yes	Yes	Yes	Short term	Injectables	12
35-49	36	35-49	Yes	No formal education	16	Rural	Poorer	Day labor	Yes	6	6	5-7	No	Later_Not at all	No	No	Yes	Yes	Yes	After 1 month	No	No		After 2 years	After 2 years_Wants no more	No	No	Mainly woman	Yes	Yes	No	Short term	Pill	2	Wanted more effective method	No	No	No	No	Yes	No	No	No	No	No	No	No
35-49	32	25-34	No		16	Rural	Poorer	Merchant	Yes	6	5	5-7	No	Later_Not at all	No	Yes	No	Yes				No		After 2 years	After 2 years_Wants no more	Yes	Yes	Mainly woman	Yes	No	Yes	Short term	Pill	12
25-34	29	25-34	Yes	No formal education	16	Rural	Poorer	Merchant	Yes	4	4	2-4	Yes	Later_Not at all	No	No	No	Yes	No		Yes	No		Within 2 years	Within 2 years	No	No	Mainly woman	Yes	No	No	Short term	Pill	11	Husband disapproved Inconvenient to use	No	No	No	Yes	No	No	No	No	No	Yes	No	No
25-34	27	25-34	Yes	Primary	16	Rural	Poorer	Private employee	Yes	2	2	2-4	No	Later_Not at all	No	No	Yes	No				No		After 2 years	After 2 years_Wants no more	Yes	Yes	Mainly woman	Yes	Yes	Yes	Short term	Injectables	12
35-49	38	35-49	No		16	Rural	Poorer	Day labor	Yes	10	6	5-7	No	Later_Not at all	Yes	Yes	Yes	Yes				Yes	Pill	After 2 years	After 2 years_Wants no more	No	No	Mainly woman	Yes	Yes	Yes	Short term	Pill	12
35-49	37	35-49	No		16	Rural	Poorer	Day labor	Yes	5	5	5-7	No	Later_Not at all	No	No	Yes	No				No		After 2 years	After 2 years_Wants no more	No	No	Mainly woman	Yes	No	Yes	Short term	Injectables	12
25-34	26	25-34	Yes	Secondary	17	Urban	Poorer	Merchant	Yes	6	6	5-7	No	Then	No	No	Yes	Yes				No		After 2 years	After 2 years_Wants no more	Yes	Yes	Mainly woman	Yes	Yes	Yes	Long term	Implants	12
35-49	36	35-49	No		16	Urban	Middle	Day labor	Yes	10	8	8+	No	Then	Yes	No	Yes	Yes	No		Yes	No		Within 2 years	Within 2 years	No	No	Mainly woman	Yes	No	No	Short term	Injectables	3	Fear of Side effects	No	No	No	No	No	No	Yes	No	No	No	No	No
35-49	31	25-34	Yes	Higher	16	Urban	Poorer	Day labor	Yes	6	5	5-7	No	Then	Yes	No	Yes	Yes	No		Yes	No		After 2 years	After 2 years_Wants no more	No	No	Mainly woman	Yes	No	No	Long term	Implants	5	Husband disapproved	No	No	No	Yes	No	No	No	No	No	No	No	No
35-49	30	25-34	Yes	Secondary	17	Urban	Poorer	Day labor	Yes	6	6	5-7	No	Then	No	No	Yes	Yes	No		Yes	No		After 2 years	After 2 years_Wants no more	Yes	Yes	Jointly	Yes	No	No	Long term	Implants	5	Marital dissolution/separation	No	No	No	No	No	No	No	No	No	No	Yes	No
25-34	28	25-34	Yes	Secondary	16	Urban	Middle	Merchant	Yes	4	4	2-4	No	Then	No	No	Yes	Yes	Yes	After 1 month	No	No		After 2 years	After 2 years_Wants no more	Yes	Yes	Jointly	Yes	Yes	No	Short term	Injectables	3	Wanted more effective method	No	No	No	No	Yes	No	No	No	No	No	No	No
25-34	29	25-34	Yes	Primary	17	Urban	Poorer	Day labor	Yes	7	7	5-7	Yes	Then	No	No	Yes	Yes	No		Yes	No		After 2 years	After 2 years_Wants no more	No	No	Jointly	Yes	No	No	Short term	Injectables	3	Wanted to become pregnant	No	No	Yes	No	No	No	No	No	No	No	No	No
35-49	36	35-49	No		17	Urban	Middle	Merchant	Yes	8	6	5-7	Yes	Then	Yes	No	Yes	Yes	No		Yes	No		After 2 years	After 2 years_Wants no more	Yes	Yes	Jointly	Yes	No	No	Long term	Implants	4	Wanted to become pregnant	No	No	Yes	No	No	No	No	No	No	No	No	No
35-49	32	25-34	Yes	Higher	17	Urban	Richer	Day labor	Yes	9	6	5-7	No	Then	Yes	No	Yes	Yes				No		After 2 years	After 2 years_Wants no more	Yes	Yes	Jointly	Yes	Yes	Yes	Long term	Implants	12
35-49	40	35-49	No		16	Urban	Middle	Merchant	Yes	9	8	8+	No	Then	Yes	No	Yes	Yes	No		Yes	No		After 2 years	After 2 years_Wants no more	No	No	Mainly woman	Yes	No	No	Short term	Injectables	2	Side effects experienced Fear of Side effects	No	No	No	No	No	No	Yes	Yes	No	No	No	No
25-34	27	25-34	No		16	Rural	poorest	Private employee	Yes	5	3	2-4	No	Then	Yes	No	Yes	No				No		After 2 years	After 2 years_Wants no more	Yes	Yes	Jointly	No	Yes	Yes	Short term	Injectables	12
15-24	19	15-24	Yes	Primary	14	Rural	poorest	Not working	Yes	2	2	2-4	No	Then	No	No	Yes	No				No		After 2 years	After 2 years_Wants no more	Yes	Yes	Jointly	Yes	Yes	Yes	Long term	Implants	12
15-24	21	15-24	Yes	Higher	17	Rural	Poorer	Not working	Yes	3	3	2-4	No	Then	No	No	Yes	No				No		After 2 years	After 2 years_Wants no more	Yes	Yes	Jointly	Yes	Yes	Yes	Long term	Implants	12
25-34	29	25-34	No		15	Rural	Poorer	Private employee	Yes	6	5	5-7	No	Then	Yes	No	Yes	Yes				No		Wants no more children	After 2 years_Wants no more	No	No	Mainly woman	Yes	Yes	Yes	Short term	Injectables	12
15-24	19	15-24	Yes	Secondary	10	Rural	poorest	Private employee	Yes	2	1	0-1	No	Then	Yes	No	Yes	No				No		Within 2 years	Within 2 years	Yes	Yes	Mainly woman	Yes	Yes	Yes	Long term	Implants	12
35-49	36	35-49	No		11	Rural	Middle	Private employee	Yes	15	13	8+	No	Then	Yes	No	Yes	No				No		Wants no more children	After 2 years_Wants no more	Yes	Yes	Health Professional	Yes	Yes	Yes	Long term	Implants	12
15-24	17	15-24	Yes	Higher	16	Rural	Poorer	Not working	Yes	1	1	0-1	No	Later_Not at all	No	No	Yes	No	Yes	After 1 month	No	No		After 2 years	After 2 years_Wants no more	Yes	Yes	Jointly	Yes	No	No	Short term	Injectables	6	Wanted more effective method	No	No	No	No	Yes	No	No	No	No	No	No	No
25-34	23	15-24	Yes	Primary	11	Rural	Richer	Private employee	Yes	6	6	5-7	No	Then	No	No	Yes	No				No		After 2 years	After 2 years_Wants no more	Yes	Yes	Mainly woman	Yes	Yes	Yes	Short term	Pill	12
25-34	21	15-24	Yes	No formal education	16	Rural	Poorer	Day labor	Yes	2	1	0-1	Yes	Then	No	No	Yes	Yes	No		No	No		After 2 years	After 2 years_Wants no more	Yes	Yes	Mainly woman	Yes	Yes	No	Short term	Injectables	11	Wanted to become pregnant	No	No	Yes	No	No	No	No	No	No	No	No	No
15-24	17	15-24	No		16	Rural	Middle	Day labor	Yes	2	2	2-4	No	Later_Not at all	No	No	No	No	No		Yes	No		After 2 years	After 2 years_Wants no more	Yes	Yes	Jointly	Yes	No	No	Short term	Pill	10	Infrequent Sex/ Husband away	Yes	No	No	No	No	No	No	No	No	No	No	No
25-34	24	15-24	No		16	Rural	Middle	Day labor	Yes	4	4	2-4	No	Later_Not at all	No	No	Yes	Yes	No		Yes	No		After 2 years	After 2 years_Wants no more	Yes	Yes	Mainly woman	Yes	No	No	Short term	Injectables	9	Infrequent Sex/ Husband away	Yes	No	No	No	No	No	No	No	No	No	No	No
15-24	20	15-24	No		10	Rural	Middle	Day labor	Yes	2	1	0-1	Yes	Then	No	No	Yes	Yes	No		No	No		After 2 years	After 2 years_Wants no more	Yes	Yes	Mainly woman	Yes	Yes	No	Short term	Pill	8	Wanted to become pregnant	No	No	Yes	No	No	No	No	No	No	No	No	No
25-34	25	25-34	No		10	Rural	Middle	Day labor	Yes	2	2	2-4	No	Later_Not at all	No	No	Yes	No				No		After 2 years	After 2 years_Wants no more	Yes	Yes	Jointly	Yes	Yes	Yes	Long term	Implants	12
25-34	23	15-24	No		14	Rural	Poorer	Day labor	Yes	2	2	2-4	No	Later_Not at all	No	No	Yes	No				No		After 2 years	After 2 years_Wants no more	Yes	Yes	Jointly	Yes	Yes	Yes	Long term	Implants	12
25-34	24	15-24	No		16	Rural	Middle	Private employee	Yes	5	4	2-4	Yes	Then	No	No	Yes	Yes	No		No	No		After 2 years	After 2 years_Wants no more	Yes	Yes	Mainly woman	Yes	Yes	No	Long term	Implants	6	Wanted to become pregnant	No	No	Yes	No	No	No	No	No	No	No	No	No
25-34	25	25-34	No		6	Rural	Middle	Merchant	Yes	5	3	2-4	No	Then	Yes	No	Yes	Yes				No		After 2 years	After 2 years_Wants no more	Yes	Yes	Jointly	Yes	Yes	Yes	Short term	Injectables	12
25-34	30	25-34	Yes	Secondary	16	Rural	Middle	Private employee	Yes	7	7	5-7	No	Then	No	No	No	Yes				No		After 2 years	After 2 years_Wants no more	Yes	Yes	Mainly woman	Yes	Yes	Yes	Long term	Implants	12
35-49	35	35-49	Yes	No formal education	14	Rural	Poorer	Day labor	Yes	7	7	5-7	No	Later_Not at all	No	No	Yes	No				No		After 2 years	After 2 years_Wants no more	Yes	Yes	Mainly woman	I don't remeber	Yes	Yes	Long term	Implants	12
25-34	29	25-34	No		17	Rural	Poorer	Private employee	Yes	7	5	5-7	No	Later_Not at all	Yes	No	Yes	Yes				No		After 2 years	After 2 years_Wants no more	Yes	Yes	Jointly	Yes	No	Yes	Long term	Implants	12
25-34	30	25-34	Yes	Primary	13	Rural	poorest	Private employee	Yes	5	5	5-7	No	Then	No	No	Yes	No				No		After 2 years	After 2 years_Wants no more	Yes	Yes	Health Professional	Yes	Yes	Yes	Short term	Injectables	12
25-34	27	25-34	No		10	Rural	Richer	Not working	Yes	5	5	5-7	No	Then	No	No	Yes	No				No		After 2 years	After 2 years_Wants no more	Yes	Yes	Mainly woman	Yes	Yes	Yes	Long term	Implants	12
25-34	24	15-24	Yes	Higher	16	Rural	Middle	Private employee	Yes	3	1	0-1	No	Then	Yes	No	Yes	No	Yes	In the same month	No	No		After 2 years	After 2 years_Wants no more	Yes	Yes	Jointly	Yes	Yes	No	Long term	Implants	1	Others	No	No	No	No	No	No	No	No	No	No	No	Yes	Adviced to switch by health worker
25-34	29	25-34	No		16	Rural	poorest	Private employee	Yes	8	6	5-7	No	Then	Yes	No	Yes	No				No		After 2 years	After 2 years_Wants no more	Yes	Yes	Jointly	Yes	Yes	Yes	Long term	Implants	12
35-49	22	15-24	Yes	Secondary	17	Urban	Poorer	Day labor	Yes	6	4	2-4	No	Then	Yes	No	Yes	Yes				No		After 2 years	After 2 years_Wants no more	Yes	Yes	Jointly	Yes	Yes	Yes	Long term	Implants	12
15-24	21	15-24	Yes	Higher	17	Urban	Middle	Merchant	Yes	2	2	2-4	No	Then	No	No	Yes	Yes				No		After 2 years	After 2 years_Wants no more	Yes	Yes	Jointly	Yes	No	Yes	Short term	Injectables	12
35-49	39	35-49	No		17	Urban	Richer	Merchant	Yes	7	5	5-7	No	Then	Yes	No	Yes	No	No		Yes	No		After 2 years	After 2 years_Wants no more	No	No	Mainly woman	Yes	No	No	Short term	Injectables	3	Fear of Side effects Side effects experienced	No	No	No	No	No	No	Yes	Yes	No	No	No	No
25-34	30	25-34	Yes	Higher	17	Urban	Poorer	Day labor	Yes	6	6	5-7	Yes	Then	No	No	Yes	Yes	No		Yes	No		After 2 years	After 2 years_Wants no more	Yes	Yes	Jointly	Yes	No	No	Long term	Implants	5	Wanted to become pregnant	No	No	Yes	No	No	No	No	No	No	No	No	No
35-49	33	25-34	Yes	Secondary	17	Urban	Middle	Day labor	Yes	10	9	8+	No	Then	Yes	No	Yes	No	No		Yes	Yes	Implants	After 2 years	After 2 years_Wants no more	Yes	Yes	Jointly	Yes	No	No	Long term	Implants	4	Infrequent Sex/ Husband away	Yes	No	No	No	No	No	No	No	No	No	No	No
25-34	26	25-34	Yes	Higher	16	Urban	Middle	Merchant	Yes	3	2	2-4	No	Then	Yes	No	Yes	No	No		Yes	No		After 2 years	After 2 years_Wants no more	No	No	Mainly woman	Yes	No	No	Long term	IUD	3	Husband disapproved Inconvenient to use	No	No	No	Yes	No	No	No	No	No	Yes	No	No
35-49	34	25-34	Yes	Higher	17	Urban	poorest	Day labor	Yes	6	6	5-7	Yes	Then	No	No	Yes	Yes	No		Yes	No		Within 2 years	Within 2 years	Yes	Yes	Mainly woman	Yes	No	No	Long term	Implants	6	Wanted to become pregnant	No	No	Yes	No	No	No	No	No	No	No	No	No
25-34	25	25-34	Yes	Higher	16	Urban	Poorer	Merchant	Yes	5	5	5-7	No	Then	No	No	Yes	Yes				No		After 2 years	After 2 years_Wants no more	Yes	Yes	Mainly woman	Yes	Yes	Yes	Long term	Implants	12
25-34	23	15-24	Yes	Higher	17	Urban	poorest	Merchant	Yes	3	3	2-4	No	Then	No	No	Yes	Yes				No		After 2 years	After 2 years_Wants no more	No	No	Mainly woman	Yes	Yes	Yes	Long term	Implants	12
35-49	30	25-34	Yes	No formal education	17	Urban	Poorer	Day labor	Yes	6	5	5-7	No	Then	Yes	No	Yes	Yes				No		After 2 years	After 2 years_Wants no more	Yes	Yes	Mainly woman	Yes	Yes	Yes	Short term	Pill	12
25-34	23	15-24	Yes	Primary	17	Urban	Poorer	Merchant	Yes	3	3	2-4	No	Later_Not at all	No	No	Yes	Yes				No		After 2 years	After 2 years_Wants no more	Yes	Yes	Mainly woman	Yes	Yes	Yes	Long term	Implants	12
25-34	22	15-24	Yes	Primary	17	Urban	Middle	Merchant	Yes	2	2	2-4	No	Then	No	No	Yes	Yes				No		After 2 years	After 2 years_Wants no more	No	No	Mainly woman	Yes	Yes	Yes	Long term	Implants	12
25-34	22	15-24	Yes	No formal education	17	Urban	Poorer	Day labor	Yes	5	5	5-7	No	Then	No	No	Yes	Yes				No		After 2 years	After 2 years_Wants no more	Yes	Yes	Mainly woman	Yes	Yes	Yes	Long term	Implants	12
35-49	27	25-34	No		17	Urban	Middle	Merchant	Yes	8	7	5-7	No	Then	Yes	No	Yes	Yes				No		After 2 years	After 2 years_Wants no more	Yes	Yes	Mainly woman	Yes	Yes	Yes	Short term	Pill	12
25-34	27	25-34	No		17	Urban	Poorer	Day labor	Yes	6	6	5-7	No	Then	No	No	Yes	Yes				Yes	Implants	After 2 years	After 2 years_Wants no more	Yes	Yes	Mainly woman	Yes	Yes	Yes	Long term	Implants	12
25-34	24	15-24	Yes	No formal education	17	Urban	Poorer	Day labor	No	0	0	0-1	No					Yes				No		After 2 years	After 2 years_Wants no more	Yes	Yes	Mainly woman	Yes	Yes	Yes	Long term	Implants	12
35-49	27	25-34	No		17	Urban	Middle	Not working	Yes	10	7	5-7	No	Later_Not at all	Yes	Yes	Yes	Yes				No		Wants no more children	After 2 years_Wants no more	Yes	Yes	Mainly woman	Yes	Yes	Yes	Short term	Pill	12
35-49	37	35-49	Yes	No formal education	6	Urban	Middle	Private employee	Yes	4	3	2-4	No	Then	No	No	Yes	Yes	No		No	No		After 2 years	After 2 years_Wants no more	No	No	Mainly woman	Yes	Yes	No	Short term	Injectables	11	Lack of access/too far	No	No	No	No	No	No	No	No	Yes	No	No	No
25-34	30	25-34	Yes	No formal education	7	Urban	Middle	Merchant	Yes	3	2	2-4	No	Then	Yes	No	Yes	Yes				No		Within 2 years	Within 2 years	No	No	Mainly woman	Yes	Yes	Yes	Short term	Injectables	12
25-34	25	25-34	Yes	Secondary	8	Urban	Middle	Day labor	Yes	3	3	2-4	No	Then	No	No	Yes	Yes				No		After 2 years	After 2 years_Wants no more	No	No	Mainly woman	Yes	Yes	Yes	Long term	Implants	12
25-34	24	15-24	Yes	No formal education	14	Urban	Poorer	Merchant	Yes	2	2	2-4	No	Then	No	No	Yes	Yes				No		Within 2 years	Within 2 years	No	No	Mainly woman	Yes	Yes	Yes	Short term	Pill	12
25-34	29	25-34	Yes	Primary	4	Urban	Middle	Merchant	Yes	2	2	2-4	No	Then	No	No	Yes	Yes	No		No	No		After 2 years	After 2 years_Wants no more	No	No	Mainly woman	Yes	Yes	No	Short term	Injectables	9	Wanted to become pregnant	No	No	Yes	No	No	No	No	No	No	No	No	No
25-34	22	15-24	Yes	No formal education	8	Urban	Middle	Private employee	Yes	2	2	2-4	No	Then	No	No	Yes	Yes				No		Within 2 years	Within 2 years	No	No	Mainly woman	Yes	No	Yes	Short term	Pill	12
25-34	23	15-24	Yes	No formal education	7	Urban	Poorer	Private employee	Yes	2	2	2-4	No	Then	No	No	Yes	Yes	No		Yes	No		After 2 years	After 2 years_Wants no more	No	No	Mainly woman	Yes	No	No	Long term	Implants	11	Wanted to become pregnant	No	No	Yes	No	No	No	No	No	No	No	No	No
35-49	38	35-49	No		16	Urban	Poorer	Day labor	Yes	7	5	5-7	No	Then	Yes	No	Yes	Yes				Yes	Pill	After 2 years	After 2 years_Wants no more	Yes	Yes	Mainly woman	Yes	Yes	Yes	Short term	Pill	12
35-49	43	35-49	Yes	No formal education	16	Rural	Poorer	Day labor	Yes	5	5	5-7	No	Later_Not at all	No	No	Yes	Yes				No		After 2 years	After 2 years_Wants no more	No	No	Mainly woman	Yes	Yes	Yes	Short term	Pill	12
35-49	36	35-49	No		16	Rural	Poorer	Day labor	Yes	6	6	5-7	No	Later_Not at all	No	No	No	Yes				No		After 2 years	After 2 years_Wants no more	No	No	Mainly woman	Yes	Yes	Yes	Short term	Injectables	12
25-34	25	25-34	Yes	No formal education	16	Rural	poorest	Merchant	Yes	4	4	2-4	Yes	Later_Not at all	No	No	No	Yes	No		Yes	Yes	Pill	After 2 years	After 2 years_Wants no more	Yes	Yes	Mainly woman	Yes	No	No	Short term	Pill	8	Wanted to become pregnant	No	No	Yes	No	No	No	No	No	No	No	No	No
25-34	30	25-34	No		16	Rural	Poorer	Merchant	Yes	5	5	5-7	No	Later_Not at all	No	No	No	Yes				No		After 2 years	After 2 years_Wants no more	Yes	Yes	Mainly woman	Yes	Yes	Yes	Short term	Pill	12
25-34	28	25-34	No		16	Rural	poorest	Not working	Yes	5	5	5-7	No	Later_Not at all	No	No	No	Yes				No		After 2 years	After 2 years_Wants no more	No	No	Mainly woman	Yes	Yes	Yes	Short term	Injectables	12
35-49	37	35-49	Yes	No formal education	16	Rural	Poorer	Day labor	Yes	7	7	5-7	No	Later_Not at all	No	No	No	Yes				No		After 2 years	After 2 years_Wants no more	No	No	Mainly woman	Yes	Yes	Yes	Short term	Injectables	12
35-49	40	35-49	No		16	Rural	Poorer	Day labor	Yes	7	5	5-7	No	Later_Not at all	Yes	Yes	No	Yes				No		After 2 years	After 2 years_Wants no more	Yes	Yes	Mainly woman	Yes	No	Yes	Short term	Injectables	12
25-34	28	25-34	Yes	No formal education	15	Urban	Middle	Merchant	Yes	3	2	2-4	No	Then	No	No	Yes	No	No		No	No		Within 2 years	Within 2 years	No	No	Mainly woman	Yes	Yes	No	Short term	Injectables	10	Wanted to become pregnant	No	No	Yes	No	No	No	No	No	No	No	No	No
35-49	30	25-34	Yes	Primary	10	Urban	Middle	Merchant	Yes	4	4	2-4	No	Then	No	No	Yes	Yes				No		Within 2 years	Within 2 years	No	No	Mainly woman	Yes	Yes	Yes	Short term	Injectables	12
35-49	30	25-34	Yes	Primary	4	Urban	Middle	Day labor	Yes	3	3	2-4	No	Then	No	No	Yes	Yes				No		Within 2 years	Within 2 years	No	No	Mainly woman	Yes	Yes	Yes	Long term	Implants	12
25-34	30	25-34	Yes	No formal education	4	Urban	Middle	Merchant	Yes	3	2	2-4	No	Then	Yes	No	Yes	No	No		No	No		Within 2 years	Within 2 years	No	No	Mainly woman	Yes	Yes	No	Short term	Injectables	4	Wanted to become pregnant	No	No	Yes	No	No	No	No	No	No	No	No	No
35-49	37	35-49	Yes	No formal education	4	Urban	Middle	Private employee	Yes	1	1	0-1	Yes	Then	No	No	Yes	No	No		No	No		Within 2 years	Within 2 years	No	No	Mainly woman	Yes	No	No	Short term	Pill	9	Wanted to become pregnant	No	No	Yes	No	No	No	No	No	No	No	No	No
25-34	24	15-24	Yes	Secondary	3	Urban	Middle	Day labor	Yes	3	3	2-4	No	Then	No	No	Yes	Yes	No		Yes	No		Within 2 years	Within 2 years	No	No	Mainly woman	Yes	No	No	Short term	Pill	9	Wanted to become pregnant	No	No	Yes	No	No	No	No	No	No	No	No	No
25-34	30	25-34	Yes	No formal education	5	Urban	Middle	Merchant	Yes	2	2	2-4	No	Then	No	No	Yes	Yes				No		Within 2 years	Within 2 years	No	No	Mainly woman	Yes	Yes	Yes	Short term	Pill	12
25-34	23	15-24	Yes	No formal education	10	Urban	Middle	Day labor	Yes	4	3	2-4	No	Then	Yes	No	Yes	Yes				No		After 2 years	After 2 years_Wants no more	No	No	Mainly woman	Yes	Yes	Yes	Long term	Implants	12
25-34	21	15-24	Yes	Primary	8	Urban	Middle	Merchant	Yes	2	2	2-4	No	Then	No	No	Yes	Yes	No		No	Yes	Injectables	Within 2 years	Within 2 years	No	No	Mainly woman	Yes	Yes	No	Short term	Injectables	9	Became pregnant while using Wanted to become pregnant	No	Yes	Yes	No	No	No	No	No	No	No	No	No
25-34	28	25-34	Yes	No formal education	16	Urban	Poorer	Day labor	Yes	6	6	5-7	No	Later_Not at all	No	No	Yes	Yes				No		After 2 years	After 2 years_Wants no more	Yes	Yes	Mainly woman	Yes	Yes	Yes	Long term	Implants	12
25-34	26	25-34	Yes	Primary	16	Urban	Poorer	Day labor	Yes	5	5	5-7	Yes	Then	No	No	Yes	Yes	No		Yes	No		Within 2 years	Within 2 years	No	No	Mainly woman	Yes	No	No	Short term	Injectables	3	Wanted to become pregnant	No	No	Yes	No	No	No	No	No	No	No	No	No
25-34	25	25-34	Yes	Primary	16	Urban	Poorer	Private employee	Yes	2	1	0-1	No	Later_Not at all	Yes	No	Yes	No	No		No	No		After 2 years	After 2 years_Wants no more	Yes	Yes	Mainly woman	Yes	Yes	No	Short term	Injectables	8	Side effects experienced	No	No	No	No	No	No	No	Yes	No	No	No	No
35-49	35	35-49	Yes	Secondary	17	Urban	Poorer	Day labor	Yes	6	5	5-7	No	Then	Yes	No	Yes	Yes				No		After 2 years	After 2 years_Wants no more	Yes	Yes	Jointly	Yes	Yes	Yes	Short term	Injectables	12
25-34	24	15-24	Yes	Primary	16	Urban	Middle	Merchant	Yes	4	4	2-4	No	Then	No	No	Yes	Yes				No		After 2 years	After 2 years_Wants no more	Yes	Yes	Jointly	Yes	Yes	Yes	Long term	Implants	12
35-49	41	35-49	Yes	Primary	17	Urban	Middle	Merchant	Yes	9	7	5-7	No	Then	Yes	No	Yes	Yes	No		Yes	No		After 2 years	After 2 years_Wants no more	No	No	Mainly woman	Yes	No	No	Long term	Implants	3	Infrequent Sex/ Husband away	Yes	No	No	No	No	No	No	No	No	No	No	No
35-49	43	35-49	No		17	Urban	Richer	Merchant	Yes	10	9	8+	No	Then	Yes	No	Yes	Yes	No		Yes	No		After 2 years	After 2 years_Wants no more	No	No	Mainly woman	Yes	No	No	Long term	Implants	5	Fear of Side effects	No	No	No	No	No	No	Yes	No	No	No	No	No
25-34	29	25-34	Yes	Secondary	16	Urban	Middle	Day labor	Yes	4	4	2-4	No	Then	No	No	Yes	No	No		Yes	No		After 2 years	After 2 years_Wants no more	No	No	Mainly woman	Yes	No	No	Short term	Injectables	4	Husband disapproved	No	No	No	Yes	No	No	No	No	No	No	No	No
25-34	23	15-24	Yes	Higher	17	Urban	Middle	Merchant	Yes	3	3	2-4	No	Then	No	No	Yes	No				No		After 2 years	After 2 years_Wants no more	Yes	Yes	Mainly woman	Yes	Yes	Yes	Long term	Implants	12
25-34	25	25-34	Yes	Secondary	16	Urban	Poorer	Merchant	Yes	7	7	5-7	No	Then	No	No	Yes	Yes				No		After 2 years	After 2 years_Wants no more	Yes	Yes	Mainly woman	Yes	Yes	Yes	Long term	Implants	12
25-34	24	15-24	Yes	Primary	17	Urban	Middle	Merchant	Yes	5	5	5-7	No	Then	No	No	Yes	Yes				Yes	Injectables	After 2 years	After 2 years_Wants no more	Yes	Yes	Mainly woman	Yes	Yes	Yes	Short term	Injectables	12
25-34	25	25-34	Yes	No formal education	17	Urban	Poorer	Day labor	Yes	9	9	8+	No	Then	No	No	Yes	Yes				Yes	Pill	After 2 years	After 2 years_Wants no more	Yes	Yes	Mainly woman	Yes	Yes	Yes	Short term	Pill	12
25-34	25	25-34	Yes	Primary	17	Urban	Poorer	Merchant	Yes	8	7	5-7	No	Then	Yes	No	Yes	Yes				Yes	Implants	After 2 years	After 2 years_Wants no more	Yes	Yes	Mainly woman	Yes	Yes	Yes	Long term	Implants	12
25-34	23	15-24	Yes	Higher	17	Urban	Middle	Merchant	Yes	2	2	2-4	No	Then	No	No	Yes	No	No		Yes	No		After 2 years	After 2 years_Wants no more	No	No	Mainly woman	Yes	No	No	Short term	Injectables	3	Husband disapproved	No	No	No	Yes	No	No	No	No	No	No	No	No
35-49	45	35-49	No		17	Urban	Richer	Merchant	Yes	9	8	8+	No	Then	Yes	No	Yes	Yes	No		Yes	No		After 2 years	After 2 years_Wants no more	No	No	Mainly woman	Yes	No	No	Long term	Implants	4	Fear of Side effects Side effects experienced	No	No	No	No	No	No	Yes	Yes	No	No	No	No
15-24	18	15-24	No		19	Urban	Poorer	Private employee	Yes	4	4	2-4	No	Then	No	No	Yes	No				No		After 2 years	After 2 years_Wants no more	No	No	Mainly woman	Yes	No	Yes	Long term	Implants	12
25-34	28	25-34	Yes	No formal education	24	Urban	poorest	Private employee	Yes	6	5	5-7	No	Then	Yes	No	Yes	No				No		After 2 years	After 2 years_Wants no more	No	No	Mainly woman	Yes	Yes	Yes	Short term	Injectables	12
25-34	23	15-24	Yes	Higher	24	Urban	poorest	Not working	Yes	5	3	2-4	No	Then	No	No	Yes	No				No		After 2 years	After 2 years_Wants no more	No	No	Mainly woman	Yes	Yes	Yes	Short term	Pill	12
25-34	30	25-34	No		30	Urban	Middle	Not working	Yes	3	2	2-4	No	Then	Yes	No	Yes	Yes				No		After 2 years	After 2 years_Wants no more	Yes	Yes	Health Professional	Yes	Yes	Yes	Long term	Implants	12
25-34	24	15-24	Yes	Primary	26	Urban	Poorer	Private employee	Yes	5	3	2-4	No	Then	Yes	No	Yes	No				No		After 2 years	After 2 years_Wants no more	No	No	Mainly woman	Yes	Yes	Yes	Long term	Implants	12
35-49	33	25-34	No		33	Urban	Poorer	Day labor	Yes	7	7	5-7	No	Later_Not at all	No	No	Yes	No				No		After 2 years	After 2 years_Wants no more	No	No	Mainly woman	Yes	Yes	Yes	Short term	Injectables	12
25-34	26	25-34	Yes	Primary	32	Urban	poorest	Day labor	Yes	5	5	5-7	No	Later_Not at all	No	No	No	Yes				No		After 2 years	After 2 years_Wants no more	No	No	Mainly woman	Yes	Yes	Yes	Short term	Injectables	12
35-49	36	35-49	No		30	Urban	Poorer	Day labor	Yes	7	7	5-7	No	Later_Not at all	No	No	Yes	Yes				Yes	Pill	After 2 years	After 2 years_Wants no more	Yes	Yes	Mainly woman	Yes	Yes	Yes	Short term	Pill	12
25-34	27	25-34	No		30	Urban	Poorer	Not working	Yes	5	5	5-7	No	Later_Not at all	No	No	No	Yes				No		After 2 years	After 2 years_Wants no more	Yes	No	Mainly woman	Yes	Yes	Yes	Short term	Pill	12
35-49	37	35-49	No		32	Urban	poorest	Merchant	Yes	4	4	2-4	No	Later_Not at all	No	No	No	No				No		After 2 years	After 2 years_Wants no more	Yes	Yes	Mainly woman	Yes	Yes	Yes	Short term	Injectables	12
35-49	35	35-49	Yes	No formal education	31	Urban	poorest	Merchant	Yes	5	5	5-7	No	Later_Not at all	No	No	Yes	Yes				No		After 2 years	After 2 years_Wants no more	Yes	Yes	Mainly woman	Yes	Yes	Yes	Short term	Injectables	12
25-34	22	15-24	Yes	Higher	17	Urban	Middle	Merchant	Yes	2	2	2-4	No	Then	No	No	Yes	Yes				No		After 2 years	After 2 years_Wants no more	Yes	Yes	Mainly woman	Yes	Yes	Yes	Long term	Implants	12
35-49	35	35-49	Yes	No formal education	17	Urban	Middle	Merchant	Yes	8	7	5-7	No	Then	Yes	No	Yes	Yes	No		Yes	No		After 2 years	After 2 years_Wants no more	No	No	Mainly woman	Yes	No	No	Short term	Injectables	4	Husband disapproved	No	No	No	Yes	No	No	No	No	No	No	No	No
25-34	26	25-34	Yes	No formal education	17	Urban	Middle	Merchant	Yes	6	6	5-7	No	Then	No	No	Yes	Yes				No		After 2 years	After 2 years_Wants no more	Yes	Yes	Mainly woman	Yes	Yes	Yes	Long term	Implants	12
25-34	25	25-34	Yes	No formal education	17	Urban	Middle	Merchant	Yes	3	3	2-4	No	Then	No	No	Yes	No	No		Yes	No		After 2 years	After 2 years_Wants no more	Yes	Yes	Mainly woman	Yes	No	No	Long term	Implants	8	Infrequent Sex/ Husband away	Yes	No	No	No	No	No	No	No	No	No	No	No
25-34	28	25-34	Yes	Higher	17	Urban	Middle	Not working	Yes	7	5	5-7	No	Then	Yes	No	Yes	Yes				No		After 2 years	After 2 years_Wants no more	Yes	Yes	Mainly woman	Yes	Yes	Yes	Long term	Implants	12
25-34	25	25-34	Yes	Higher	17	Urban	Poorer	Day labor	Yes	3	3	2-4	No	Then	No	No	Yes	No				Yes	Implants	After 2 years	After 2 years_Wants no more	Yes	Yes	Mainly woman	Yes	Yes	Yes	Long term	Implants	12
35-49	36	35-49	No		17	Urban	Poorer	Day labor	Yes	7	5	5-7	No	Then	Yes	No	Yes	Yes				No		After 2 years	After 2 years_Wants no more	Yes	Yes	Jointly	Yes	Yes	Yes	Long term	Implants	12
25-34	31	25-34	Yes	Secondary	16	Urban	Middle	Day labor	Yes	6	6	5-7	No	Then	No	No	Yes	No				No		After 2 years	After 2 years_Wants no more	Yes	Yes	Jointly	Yes	Yes	Yes	Long term	Implants	12
25-34	23	15-24	Yes	Secondary	17	Urban	Poorer	Day labor	Yes	3	3	2-4	No	Then	No	No	Yes	Yes	No		Yes	No		After 2 years	After 2 years_Wants no more	No	No	Mainly woman	Yes	No	No	Short term	Injectables	3	Husband disapproved	No	No	No	Yes	No	No	No	No	No	No	No	No
35-49	40	35-49	No		16	Urban	Middle	Merchant	Yes	9	9	8+	Yes	Then	No	No	Yes	No	No		Yes	No		After 2 years	After 2 years_Wants no more	Yes	Yes	Jointly	Yes	No	No	Long term	Implants	4	Wanted more effective method	No	No	No	No	Yes	No	No	No	No	No	No	No
25-34	26	25-34	Yes	Secondary	17	Urban	Middle	Day labor	Yes	4	4	2-4	No	Then	No	No	Yes	Yes	No		Yes	No		After 2 years	After 2 years_Wants no more	No	No	Mainly woman	Yes	No	No	Long term	Implants	4	Husband disapproved	No	No	No	Yes	No	No	No	No	No	No	No	No
35-49	35	35-49	Yes	Secondary	19	Urban	Middle	Merchant	Yes	7	5	5-7	Yes	Then	Yes	No	Yes	No	No		Yes	No		After 2 years	After 2 years_Wants no more	No	No	Mainly woman	Yes	No	No	Short term	Pill	11	Wanted to become pregnant	No	No	Yes	No	No	No	No	No	No	No	No	No
25-34	26	25-34	Yes	Secondary	18	Urban	Middle	Merchant	Yes	7	6	5-7	No	Then	Yes	No	Yes	Yes	No		Yes	No		After 2 years	After 2 years_Wants no more	Yes	Yes	Jointly	Yes	No	No	Long term	Implants	3	Infrequent Sex/ Husband away	Yes	No	No	No	No	No	No	No	No	No	No	No
35-49	40	35-49	No		16	Urban	Poorer	Day labor	Yes	9	9	8+	No	Then	No	No	Yes	No	No		Yes	No		After 2 years	After 2 years_Wants no more	No	No	Mainly woman	Yes	No	No	Long term	Implants	4	Fear of Side effects Side effects experienced	No	No	No	No	No	No	Yes	Yes	No	No	No	No
35-49	33	25-34	No		30	Urban	poorest	Day labor	Yes	5	5	5-7	No	Later_Not at all	No	No	No	No				No		After 2 years	After 2 years_Wants no more	No	No	Mainly woman	Yes	Yes	Yes	Short term	Injectables	12
35-49	38	35-49	No		30	Urban	poorest	Day labor	Yes	2	2	2-4	No	Later_Not at all	No	No	No	Yes				No		After 2 years	After 2 years_Wants no more	No	No	Mainly woman	Yes	Yes	Yes	Short term	Injectables	12
35-49	39	35-49	No		30	Urban	Poorer	Day labor	Yes	5	5	5-7	No	Later_Not at all	No	No	Yes	No				Yes	Injectables	After 2 years	After 2 years_Wants no more	Yes	Yes	Mainly woman	Yes	Yes	Yes	Short term	Injectables	12
35-49	30	25-34	No		30	Urban	poorest	Day labor	Yes	3	3	2-4	No	Later_Not at all	No	No	No	Yes				No		After 2 years	After 2 years_Wants no more	No	No	Mainly woman	Yes	Yes	Yes	Short term	Injectables	12
35-49	33	25-34	Yes	Primary	30	Urban	Middle	Private employee	Yes	6	5	5-7	Yes	Later_Not at all	No	No	No	Yes	No		Yes	No		After 2 years	After 2 years_Wants no more	Yes	Yes	Mainly woman	Yes	No	No	Short term	Pill	8	Wanted to become pregnant	No	No	Yes	No	No	No	No	No	No	No	No	No
35-49	35	35-49	No		16	Urban	Middle	Day labor	Yes	4	4	2-4	No	Later_Not at all	No	No	No	Yes				No		After 2 years	After 2 years_Wants no more	Yes	No	Mainly woman	Yes	Yes	Yes	Short term	Pill	12
25-34	26	25-34	Yes	No formal education	30	Urban	Middle	Merchant	Yes	2	2	2-4	No	Later_Not at all	No	No	No	No				No		After 2 years	After 2 years_Wants no more	Yes	Yes	Mainly woman	Yes	Yes	Yes	Short term	Pill	12
25-34	29	25-34	Yes	Primary	30	Urban	Middle	Day labor	Yes	4	4	2-4	No	Then	No	No	No	No				No		After 2 years	After 2 years_Wants no more	Yes	No	Mainly woman	Yes	Yes	Yes	Short term	Injectables	12
35-49	32	25-34	Yes	No formal education	30	Urban	Poorer	Day labor	Yes	3	3	2-4	No	Later_Not at all	No	No	No	Yes	Yes	After 1 month	No	No		After 2 years	After 2 years_Wants no more	Yes	Yes	Mainly woman	No	No	No	Short term	Pill	5	Side effects experienced	No	No	No	No	No	No	No	Yes	No	No	No	No
25-34	25	25-34	Yes	Higher	17	Urban	Middle	Merchant	Yes	6	5	5-7	No	Then	Yes	No	Yes	Yes				No		After 2 years	After 2 years_Wants no more	Yes	Yes	Mainly woman	Yes	Yes	Yes	Long term	Implants	12
25-34	23	15-24	Yes	Higher	17	Urban	Middle	Merchant	Yes	3	3	2-4	No	Then	No	No	Yes	No				No		After 2 years	After 2 years_Wants no more	No	No	Mainly woman	Yes	Yes	Yes	Short term	Pill	12
35-49	37	35-49	No		17	Urban	Middle	Day labor	Yes	10	9	8+	No	Then	Yes	No	Yes	Yes	No		Yes	No		After 2 years	After 2 years_Wants no more	No	No	Mainly woman	Yes	No	No	Long term	Implants	4	Infrequent Sex/ Husband away Husband disapproved	Yes	No	No	Yes	No	No	No	No	No	No	No	No
25-34	25	25-34	Yes	Higher	17	Urban	Middle	Merchant	Yes	5	5	5-7	No	Then	No	No	Yes	Yes				Yes	Implants	After 2 years	After 2 years_Wants no more	Yes	Yes	Mainly woman	Yes	Yes	Yes	Long term	Implants	12
25-34	26	25-34	No		17	Urban	Middle	Merchant	Yes	6	6	5-7	No	Then	No	No	Yes	Yes				Yes	Pill	After 2 years	After 2 years_Wants no more	Yes	Yes	Mainly woman	Yes	Yes	Yes	Short term	Pill	12
25-34	25	25-34	Yes	Higher	17	Urban	Poorer	Merchant	Yes	4	4	2-4	No	Then	No	No	Yes	Yes				Yes	Implants	After 2 years	After 2 years_Wants no more	Yes	Yes	Mainly woman	Yes	Yes	Yes	Long term	Implants	12
35-49	37	35-49	No		17	Urban	Poorer	Day labor	Yes	8	7	5-7	No	Then	Yes	No	Yes	No	No		Yes	No		After 2 years	After 2 years_Wants no more	No	No	Mainly woman	Yes	No	No	Long term	Implants	3	Husband disapproved	No	No	No	Yes	No	No	No	No	No	No	No	No
35-49	38	35-49	No		17	Urban	Middle	Day labor	Yes	7	5	5-7	Yes	Then	Yes	No	Yes	Yes	No		Yes	No		After 2 years	After 2 years_Wants no more	Yes	Yes	Health Professional	Yes	No	No	Short term	Injectables	2	Wanted to become pregnant	No	No	Yes	No	No	No	No	No	No	No	No	No
25-34	26	25-34	Yes	Secondary	16	Urban	Middle	Merchant	Yes	3	3	2-4	No	Then	No	No	Yes	Yes	No		Yes	No		After 2 years	After 2 years_Wants no more	No	No	Mainly woman	Yes	No	No	Short term	Injectables	3	Others	No	No	No	No	No	No	No	No	No	No	No	Yes	Breast feeding
25-34	26	25-34	Yes	Higher	17	Urban	Middle	Merchant	Yes	4	2	2-4	No	Then	Yes	No	Yes	No	No		Yes	No		After 2 years	After 2 years_Wants no more	Yes	Yes	Jointly	Yes	No	No	Long term	Implants	6	Side effects experienced	No	No	No	No	No	No	No	Yes	No	No	No	No
15-24	22	15-24	Yes	Higher	17	Urban	Poorer	Day labor	Yes	2	2	2-4	No	Then	No	No	Yes	No				No		After 2 years	After 2 years_Wants no more	Yes	Yes	Jointly	Yes	Yes	Yes	Long term	Implants	12
25-34	22	15-24	Yes	Secondary	16	Urban	Poorer	Day labor	Yes	4	2	2-4	No	Then	Yes	No	Yes	Yes	No		Yes	No		After 2 years	After 2 years_Wants no more	No	No	Mainly woman	Yes	No	No	Short term	Injectables	3	Others	No	No	No	No	No	No	No	No	No	No	No	Yes	Breast feeding
35-49	46	35-49	No		17	Urban	Middle	Merchant	Yes	9	6	5-7	No	Then	Yes	No	Yes	Yes	No		Yes	No		After 2 years	After 2 years_Wants no more	No	No	Mainly woman	Yes	No	No	Short term	Pill	2	Health concerns Wanted more effective method Side effects experienced Incovenient to use	No	No	No	No	Yes	Yes	No	Yes	No	Yes	No	No
25-34	24	15-24	Yes	Primary	9	Rural	poorest	Other	Yes	3	1	0-1	No	Then	Yes	No	Yes	No	Yes	In the same month	No	Yes	Injectables	After 2 years	After 2 years_Wants no more	Yes	Yes	Health Professional	Yes	Yes	No	Short term	Injectables	3	Others	No	No	No	No	No	No	No	No	No	No	No	Yes	Adviced to switch by health worker
15-24	18	15-24	Yes	Secondary	9	Rural	poorest	Not working	No	0	0	0-1	No					No				No		Wants no more children	After 2 years_Wants no more	No	No	Health Professional	Yes	Yes	Yes	Short term	Injectables	12
15-24	18	15-24	Yes	Secondary	9	Rural	Poorer	Not working	Yes	1	1	0-1	No	Then	No	No	Yes	No				No		Wants no more children	After 2 years_Wants no more	No	No	Health Professional	Yes	Yes	Yes	Short term	Injectables	12
25-34	25	25-34	Yes	Primary	8	Rural	Poorer	Not working	Yes	5	3	2-4	No	Then	No	No	Yes	No				No		After 2 years	After 2 years_Wants no more	Yes	Yes	Health Professional	Yes	Yes	Yes	Short term	Injectables	12
15-24	21	15-24	Yes	Secondary	9	Rural	Poorer	Not working	Yes	1	1	0-1	No	Then	No	No	Yes	No	No		No	No		After 2 years	After 2 years_Wants no more	No	No	Health Professional	Yes	Yes	No	Short term	Injectables	7	Side effects experienced Fear of Side effects Infrequent Sex/ Husband away	Yes	No	No	No	No	No	Yes	Yes	No	No	No	No
25-34	28	25-34	Yes	No formal education	9	Rural	Poorer	Not working	Yes	4	4	2-4	No	Then	No	No	No	No				No		Wants no more children	After 2 years_Wants no more	No	No	Mainly woman	Yes	Yes	Yes	Short term	Injectables	12
15-24	21	15-24	Yes	Secondary	9	Rural	poorest	Private employee	No	0	0	0-1	No					No				No		Wants no more children	After 2 years_Wants no more	No	No	Mainly woman	Yes	Yes	Yes	Short term	Injectables	12
15-24	20	15-24	Yes	Secondary	9	Rural	poorest	Not working	No	0	0	0-1	No					No				No		Wants no more children	After 2 years_Wants no more	No	No	Health Professional	Yes	Yes	Yes	Short term	Injectables	12
25-34	25	25-34	Yes	Secondary	9	Rural	poorest	Other	Yes	3	3	2-4	No	Then	No	No	No	No	No		Yes	Yes	Injectables	After 2 years	After 2 years_Wants no more	Yes	Yes	Health Professional	Yes	No	No	Short term	Injectables	8	Side effects experienced Fear of Side effects Infrequent Sex/ Husband away	Yes	No	No	No	No	No	Yes	Yes	No	No	No	No
15-24	21	15-24	Yes	Secondary	9	Rural	Poorer	Not working	Yes	1	1	0-1	No	Then	No	No	No	No				No		After 2 years	After 2 years_Wants no more	No	No	Mainly woman	Yes	Yes	Yes	Short term	Injectables	12
25-34	32	25-34	Yes	Primary	9	Rural	Poorer	Private employee	Yes	7	7	5-7	No	Later_Not at all	No	No	No	No				No		After 2 years	After 2 years_Wants no more	No	No	Mainly woman	Yes	Yes	Yes	Short term	Injectables	12
25-34	31	25-34	Yes	Primary	9	Rural	Poorer	Not working	Yes	4	4	2-4	No	Then	No	No	No	No				No		After 2 years	After 2 years_Wants no more	No	No	Mainly woman	Yes	Yes	Yes	Short term	Injectables	12
25-34	27	25-34	Yes	Secondary	9	Rural	Poorer	Private employee	Yes	6	6	5-7	No	Then	No	No	Yes	No				No		After 2 years	After 2 years_Wants no more	Yes	Yes	Jointly	Yes	Yes	Yes	Short term	Injectables	12
35-49	32	25-34	No		9	Rural	poorest	Not working	Yes	5	0	0-1	No	Then	No	No	Yes	Yes				No		After 2 years	After 2 years_Wants no more	No	No	Mainly woman	Yes	Yes	Yes	Short term	Injectables	12
25-34	25	25-34	Yes	Primary	9	Rural	poorest	Not working	Yes	2	2	2-4	No	Later_Not at all	No	No	Yes	No				No		After 2 years	After 2 years_Wants no more	Yes	Yes	Jointly	Yes	Yes	Yes	Short term	Injectables	12
25-34	25	25-34	Yes	Secondary	8	Rural	poorest	Not working	Yes	2	2	2-4	No	Then	No	No	No	No				No		After 2 years	After 2 years_Wants no more	Yes	Yes	Mainly woman	Yes	Yes	Yes	Short term	Injectables	12
15-24	18	15-24	Yes	Primary	3	Rural	poorest	Private employee	No	0	0	0-1	No					No				No		Within 2 years	Within 2 years	No	No	Mainly woman	Yes	Yes	Yes	Short term	Injectables	12
25-34	26	25-34	Yes	Primary	6	Rural	poorest	Not working	Yes	2	0	0-1	No	Later_Not at all	No	No	Yes	No				No		After 2 years	After 2 years_Wants no more	No	No	Mainly woman	Yes	Yes	Yes	Short term	Injectables	12
15-24	19	15-24	Yes	Primary	6	Rural	poorest	Not working	No	0	0	0-1	No					No				No		After 2 years	After 2 years_Wants no more	No	No	Mainly woman	Yes	Yes	Yes	Short term	Injectables	12
15-24	18	15-24	Yes	Primary	9	Rural	Poorer	Not working	Yes	2	2	2-4	No	Later_Not at all	No	No	Yes	Yes				No		After 2 years	After 2 years_Wants no more	Yes	Yes	Jointly	Yes	Yes	Yes	Long term	Implants	12
25-34	27	25-34	Yes	Primary	9	Rural	Poorer	Not working	Yes	5	3	2-4	No	Later_Not at all	No	Yes	No	Yes	No		No	No		Within 2 years	Within 2 years	No	No	Mainly woman	Yes	No	No	Short term	Injectables	10	Husband disapproved Wanted to become pregnant	No	No	Yes	Yes	No	No	No	No	No	No	No	No
25-34	29	25-34	No		9	Rural	Poorer	Merchant	Yes	4	4	2-4	No	Later_Not at all	No	No	Yes	Yes				No		After 2 years	After 2 years_Wants no more	Yes	Yes	Jointly	Yes	Yes	Yes	Short term	Injectables	12
25-34	26	25-34	Yes	Secondary	9	Rural	Poorer	Other	Yes	3	3	2-4	No	Later_Not at all	No	No	Yes	No				No		After 2 years	After 2 years_Wants no more	Yes	Yes	Jointly	Yes	Yes	Yes	Short term	Injectables	12
25-34	24	15-24	Yes	Primary	9	Rural	poorest	Day labor	Yes	2	2	2-4	No	Later_Not at all	No	No	Yes	Yes				No		After 2 years	After 2 years_Wants no more	Yes	Yes	Jointly	Yes	Yes	Yes	Short term	Injectables	12
25-34	24	15-24	Yes	Primary	9	Rural	poorest	Not working	Yes	2	2	2-4	No	Later_Not at all	No	No	Yes	Yes				No		After 2 years	After 2 years_Wants no more	Yes	Yes	Jointly	Yes	Yes	Yes	Short term	Injectables	12
25-34	20	15-24	Yes	Secondary	3	Rural	poorest	Not working	Yes	3	3	2-4	Yes	Then	No	No	Yes	Yes	No		Yes	Yes	Injectables	After 2 years	After 2 years_Wants no more	Yes	Yes	Mainly husband	Yes	Yes	No	Short term	Injectables	4	Became pregnant while using	No	Yes	No	No	No	No	No	No	No	No	No	No
15-24	19	15-24	Yes	Secondary	9	Rural	Poorer	Day labor	No	0	0	0-1	No					Yes	No		No	No		After 2 years	After 2 years_Wants no more	No	No	Mainly woman	Yes	Yes	No	Short term	Injectables	11	Wanted to become pregnant	No	No	Yes	No	No	No	No	No	No	No	No	No
25-34	23	15-24	Yes	Secondary	9	Rural	Poorer	Not working	Yes	2	2	2-4	No	Then	No	No	Yes	No	No		No	No		After 2 years	After 2 years_Wants no more	No	No	Mainly woman	Yes	Yes	No	Short term	Injectables	6	Wanted to become pregnant	No	No	Yes	No	No	No	No	No	No	No	No	No
25-34	28	25-34	Yes	Primary	9	Urban	poorest	Not working	Yes	1	1	0-1	Yes	Then	No	No	Yes	No	No		No	Yes	Injectables	After 2 years	After 2 years_Wants no more	Yes	No	Mainly woman	Yes	Yes	No	Short term	Injectables	4	Became pregnant while using	No	Yes	No	No	No	No	No	No	No	No	No	No
25-34	26	25-34	Yes	Primary	9	Rural	poorest	Not working	Yes	4	4	2-4	No	Later_Not at all	No	No	Yes	No	Yes	In the same month	No	No		After 2 years	After 2 years_Wants no more	Yes	Yes	Jointly	Yes	Yes	No	Short term	Injectables	3	Fear of Side effects	No	No	No	No	No	No	Yes	No	No	No	No	No
25-34	28	25-34	No		9	Rural	poorest	Not working	Yes	4	4	2-4	No	Then	No	No	Yes	No				No		After 2 years	After 2 years_Wants no more	Yes	No	Mainly woman	Yes	Yes	Yes	Short term	Pill	12
25-34	25	25-34	Yes	No formal education	8	Rural	poorest	Not working	Yes	6	6	5-7	No	Then	No	No	Yes	No				No		After 2 years	After 2 years_Wants no more	No	No	Mainly woman	Yes	Yes	Yes	Short term	Pill	12
25-34	25	25-34	No		9	Rural	Poorer	Not working	Yes	6	6	5-7	No	Then	No	No	Yes	Yes				No		After 2 years	After 2 years_Wants no more	No	No	Mainly woman	Yes	Yes	Yes	Short term	Pill	12
15-24	16	15-24	Yes	Primary	9	Rural	Richer	Merchant	Yes	2	2	2-4	No	Later_Not at all	No	No	Yes	No	No		No	No		After 2 years	After 2 years_Wants no more	No	No	Mainly woman	Yes	Yes	No	Short term	Injectables	7	Lack of access/too far Fear of Side effects Side effects experienced	No	No	No	No	No	No	Yes	Yes	Yes	No	No	No
25-34	27	25-34	No		9	Rural	Middle	Merchant	Yes	4	3	2-4	No	Then	Yes	No	Yes	Yes	No		No	No		After 2 years	After 2 years_Wants no more	Yes	No	Mainly woman	Yes	Yes	No	Short term	Injectables	6	Lack of access/too far	No	No	No	No	No	No	No	No	Yes	No	No	No
35-49	34	25-34	Yes	Primary	9	Rural	Poorer	Not working	Yes	8	6	5-7	No	Later_Not at all	Yes	No	Yes	Yes				No		Wants no more children	After 2 years_Wants no more	Yes	No	Mainly woman	Yes	Yes	Yes	Short term	Injectables	12
15-24	18	15-24	Yes	Primary	9	Rural	poorest	Merchant	Yes	2	2	2-4	No	Later_Not at all	No	No	Yes	No				No		After 2 years	After 2 years_Wants no more	Yes	No	Mainly woman	Yes	Yes	Yes	Short term	Injectables	12
35-49	32	25-34	No		9	Rural	Poorer	Not working	Yes	4	3	2-4	No	Later_Not at all	No	No	Yes	Yes	No		No	No		After 2 years	After 2 years_Wants no more	No	No	Mainly woman	Yes	Yes	No	Short term	Injectables	11	Side effects experienced Fear of Side effects Inconvenient to use	No	No	No	No	No	No	Yes	Yes	No	No	No	No
25-34	21	15-24	No		9	Rural	Poorer	Merchant	Yes	5	4	2-4	No	Later_Not at all	Yes	No	Yes	Yes				No		After 2 years	After 2 years_Wants no more	Yes	No	Mainly woman	No	Yes	Yes	Short term	Injectables	12
15-24	23	15-24	Yes	Primary	9	Rural	Middle	Not working	Yes	6	6	5-7	No	Later_Not at all	No	No	Yes	No				No		After 2 years	After 2 years_Wants no more	Yes	No	Mainly woman	Yes	Yes	Yes	Short term	Injectables	12
25-34	30	25-34	No		9	Rural	poorest	Merchant	Yes	5	3	2-4	No	Then	Yes	No	Yes	No				No		After 2 years	After 2 years_Wants no more	Yes	No	Mainly woman	No	Yes	Yes	Short term	Injectables	12
25-34	28	25-34	Yes	Primary	9	Rural	poorest	Not working	Yes	3	3	2-4	No	Then	No	No	Yes	No				No		Wants no more children	After 2 years_Wants no more	No	No	Mainly woman	Yes	Yes	Yes	Short term	Injectables	12
25-34	32	25-34	Yes	Primary	9	Rural	Poorer	Merchant	Yes	6	4	2-4	No	Later_Not at all	No	Yes	Yes	No				No		After 2 years	After 2 years_Wants no more	No	No	Mainly woman	I don't remeber	Yes	Yes	Short term	Injectables	12
25-34	25	25-34	Yes	Secondary	9	Rural	poorest	Day labor	Yes	5	3	2-4	No	Then	Yes	Yes	Yes	No				No		After 2 years	After 2 years_Wants no more	No	No	Mainly woman	Yes	Yes	Yes	Short term	Injectables	12
35-49	33	25-34	Yes	Primary	9	Rural	poorest	Merchant	Yes	3	3	2-4	No	Later_Not at all	No	No	Yes	Yes				No		Within 2 years	Within 2 years	No	No	Mainly woman	Yes	No	Yes	Short term	Injectables	12
25-34	26	25-34	Yes	Secondary	9	Rural	Middle	Private employee	Yes	6	6	5-7	No	Later_Not at all	No	No	No	No				No		After 2 years	After 2 years_Wants no more	Yes	No	Mainly woman	Yes	Yes	Yes	Short term	Injectables	12
25-34	29	25-34	No		9	Rural	Poorer	Not working	Yes	7	6	5-7	No	Later_Not at all	Yes	No	No	No				No		After 2 years	After 2 years_Wants no more	No	No	Mainly woman	Yes	Yes	Yes	Short term	Injectables	12
15-24	19	15-24	Yes	Primary	9	Rural	poorest	Not working	Yes	1	1	0-1	No	Later_Not at all	No	No	Yes	No	No		No	No		After 2 years	After 2 years_Wants no more	No	Yes	Mainly woman	Yes	Yes	No	Short term	Injectables	9	Infrequent Sex/ Husband away Fear of Side effects Inconvenient to use	Yes	No	No	No	No	No	Yes	No	No	Yes	No	No
25-34	26	25-34	Yes	Secondary	9	Rural	poorest	Not working	Yes	3	2	2-4	No	Then	Yes	No	Yes	No				No		Within 2 years	Within 2 years	No	Yes	Health Professional	Yes	Yes	Yes	Long term	Implants	12
15-24	21	15-24	Yes	Primary	9	Rural	poorest	Not working	Yes	2	2	2-4	Yes	Then	No	No	Yes	No	No		No	No		After 2 years	After 2 years_Wants no more	Yes	Yes	Health Professional	Yes	Yes	No	Short term	Injectables	6	Wanted to become pregnant	No	No	Yes	No	No	No	No	No	No	No	No	No
15-24	17	15-24	Yes	Secondary	9	Rural	Middle	Not working	No	0	0	0-1	Yes					No	No		No	No		After 2 years	After 2 years_Wants no more	Yes	Yes	Mainly husband	Yes	No	No	Short term	Injectables	6	Wanted to become pregnant	No	No	Yes	No	No	No	No	No	No	No	No	No
35-49	36	35-49	No		9	Rural	poorest	Other	Yes	6	4	2-4	No	Later_Not at all	Yes	Yes	Yes	No	No		Yes	No		Wants no more children	After 2 years_Wants no more	No	No	Health Professional	Yes	No	No	Short term	Injectables	6	Others	Yes	No	No	No	No	No	No	No	No	No	No	Yes	Husband passed away
25-34	23	15-24	Yes	Primary	8	Rural	poorest	Not working	Yes	3	3	2-4	No	Later_Not at all	No	No	Yes	No				Yes	Implants	Within 2 years	Within 2 years	Yes	Yes	Health Professional	Yes	Yes	Yes	Long term	Implants	12
25-34	24	15-24	Yes	Secondary	9	Rural	Poorer	Not working	Yes	4	4	2-4	No	Later_Not at all	No	No	Yes	No				Yes	Injectables	After 2 years	After 2 years_Wants no more	No	Yes	Health Professional	Yes	Yes	Yes	Short term	Injectables	12
15-24	22	15-24	Yes	Secondary	9	Rural	poorest	Not working	Yes	2	2	2-4	No	Later_Not at all	No	No	Yes	No				Yes	Injectables	After 2 years	After 2 years_Wants no more	Yes	Yes	Health Professional	Yes	Yes	Yes	Short term	Injectables	12
15-24	19	15-24	Yes	Secondary	9	Rural	poorest	Merchant	No	0	0	0-1	No					No	No		No	No		Within 2 years	Within 2 years	No	No	Mainly woman	Yes	No	No	Short term	Injectables	11	Side effects experienced Fear of Side effects Inconvenient to use	No	No	No	No	No	No	Yes	Yes	No	Yes	No	No
15-24	20	15-24	Yes	Primary	9	Rural	poorest	Merchant	Yes	2	2	2-4	No	Later_Not at all	No	No	Yes	No	No		Yes	Yes	Injectables	After 2 years	After 2 years_Wants no more	Yes	Yes	Health Professional	Yes	No	No	Short term	Injectables	6	Wanted to become pregnant Side effects experienced Fear of Side effects Inconvenient to use	No	No	Yes	No	No	No	Yes	Yes	No	Yes	No	No
35-49	33	25-34	Yes	No formal education	9	Rural	poorest	Not working	Yes	5	5	5-7	No	Later_Not at all	No	No	Yes	No	No		Yes	No		After 2 years	After 2 years_Wants no more	No	No	Mainly woman	Yes	No	No	Short term	Injectables	3	Husband disapproved Fear of Side effects Side effects experienced	No	No	No	Yes	No	No	Yes	Yes	No	No	No	No
25-34	25	25-34	No		9	Rural	poorest	Not working	Yes	3	3	2-4	No	Then	No	No	Yes	No	No		No	No		After 2 years	After 2 years_Wants no more	Yes	Yes	Jointly	Yes	Yes	No	Short term	Injectables	4	Wanted to become pregnant	No	No	Yes	No	No	No	No	No	No	No	No	No
15-24	21	15-24	Yes	Secondary	9	Rural	poorest	Day labor	No	0	0	0-1	No					No	No		No	No		After 2 years	After 2 years_Wants no more	No	No	Mainly woman	Yes	Yes	No	Short term	Injectables	11	Lack of access/too far	No	No	No	No	No	No	No	No	Yes	No	No	No
15-24	19	15-24	Yes	Primary	9	Rural	poorest	Day labor	No	0	0	0-1	No					No	No		Yes	No		After 2 years	After 2 years_Wants no more	No	No	Mainly woman	Yes	No	No	Short term	Injectables	4	Fear of Side effects	No	No	No	No	No	No	Yes	No	No	No	No	No
25-34	30	25-34	No		9	Rural	poorest	Not working	Yes	5	5	5-7	No	Then	No	No	No	No	No		Yes	No		After 2 years	After 2 years_Wants no more	No	No	Mainly woman	Yes	No	No	Short term	Injectables	4	Wanted to become pregnant Husband disapproved	No	No	Yes	Yes	No	No	No	No	No	No	No	No
35-49	34	25-34	Yes	Secondary	9	Rural	poorest	Not working	Yes	6	6	5-7	No	Later_Not at all	No	No	No	No	No		No	No		After 2 years	After 2 years_Wants no more	No	No	Mainly woman	Yes	Yes	No	Short term	Injectables	4	Wanted to become pregnant	No	No	Yes	No	No	No	No	No	No	No	No	No
15-24	19	15-24	Yes	Primary	9	Rural	poorest	Not working	Yes	2	2	2-4	No	Later_Not at all	No	No	No	No				No		After 2 years	After 2 years_Wants no more	No	No	Mainly woman	Yes	Yes	Yes	Short term	Injectables	12
25-34	28	25-34	No		9	Rural	poorest	Not working	Yes	4	4	2-4	No	Later_Not at all	No	No	No	No	No		No	No		After 2 years	After 2 years_Wants no more	No	No	Mainly woman	Yes	Yes	No	Long term	Implants	11	Side effects experienced	No	No	No	No	No	No	No	Yes	No	No	No	No
25-34	24	15-24	Yes	Primary	8	Rural	poorest	Not working	Yes	4	4	2-4	No	Later_Not at all	No	No	No	No	No		No	No		After 2 years	After 2 years_Wants no more	No	No	Mainly woman	Yes	Yes	No	Short term	Injectables	3	Wanted to become pregnant	No	No	Yes	No	No	No	No	No	No	No	No	No
25-34	31	25-34	No		9	Rural	poorest	Not working	Yes	5	5	5-7	No	Later_Not at all	No	No	No	No				No		After 2 years	After 2 years_Wants no more	No	No	Mainly woman	Yes	Yes	Yes	Short term	Injectables	12
15-24	18	15-24	Yes	Primary	9	Rural	poorest	Not working	No	0	0	0-1	No					No	No		No	No		After 2 years	After 2 years_Wants no more	No	No	Mainly woman	Yes	No	No	Short term	Injectables	4	Side effects experienced	No	No	No	No	No	No	No	Yes	No	No	No	No
15-24	19	15-24	Yes	Secondary	5	Rural	Middle	Not working	Yes	1	1	0-1	No	Then	No	No	Yes	No	No		No	No		After 2 years	After 2 years_Wants no more	Yes	Yes	Jointly	Yes	Yes	No	Short term	Injectables	8	Husband disapproved	No	No	No	Yes	No	No	No	No	No	No	No	No
25-34	27	25-34	No		9	Rural	Middle	Not working	Yes	2	2	2-4	No	Then	No	No	No	Yes				No		After 2 years	After 2 years_Wants no more	No	No	Mainly woman	Yes	Yes	Yes	Short term	Injectables	12
25-34	25	25-34	No		9	Rural	Poorer	Not working	Yes	5	4	2-4	No	Then	No	No	Yes	No	No		No	No		After 2 years	After 2 years_Wants no more	No	No	Mainly woman	Yes	No	No	Short term	Injectables	4	Side effects experienced	No	No	No	No	No	No	No	Yes	No	No	No	No
15-24	19	15-24	No		9	Rural	Poorer	Not working	Yes	1	1	0-1	No	Then	No	No	Yes	Yes				No		After 2 years	After 2 years_Wants no more	No	No	Mainly woman	Yes	Yes	Yes	Short term	Injectables	12
25-34	23	15-24	No		9	Rural	Poorer	Not working	Yes	3	3	2-4	No	Then	No	No	Yes	No	No		No	No		After 2 years	After 2 years_Wants no more	No	No	Mainly woman	Yes	Yes	No	Short term	Injectables	6	Husband disapproved	No	No	No	Yes	No	No	No	No	No	No	No	No
35-49	29	25-34	No		9	Rural	Poorer	Not working	Yes	8	8	8+	Yes	Then	No	No	No	Yes	No		No	No		After 2 years	After 2 years_Wants no more	No	No	Mainly woman	Yes	Yes	No	Short term	Injectables	11	Wanted to become pregnant	No	No	Yes	No	No	No	No	No	No	No	No	No
25-34	25	25-34	No		9	Rural	Poorer	Not working	Yes	5	5	5-7	No	Then	No	No	Yes	No	No		No	No		After 2 years	After 2 years_Wants no more	No	No	Mainly woman	Yes	Yes	No	Short term	Injectables	11	Side effects experienced	No	No	No	No	No	No	No	Yes	No	No	No	No
25-34	25	25-34	Yes	Primary	9	Rural	Poorer	Not working	Yes	6	6	5-7	No	Then	No	No	Yes	Yes	No		No	No		After 2 years	After 2 years_Wants no more	No	No	Mainly woman	Yes	Yes	No	Short term	Injectables	4	Wanted to become pregnant	No	No	Yes	No	No	No	No	No	No	No	No	No
25-34	30	25-34	No		9	Rural	Middle	Not working	Yes	4	3	2-4	No	Later_Not at all	No	Yes	No	Yes	No		No	No		After 2 years	After 2 years_Wants no more	No	No	Mainly woman	Yes	No	No	Short term	Injectables	4	Husband disapproved	No	No	No	Yes	No	No	No	No	No	No	No	No
15-24	18	15-24	Yes	Secondary	9	Rural	Poorer	Not working	No	0	0	0-1	No					No	Yes	After 1 month	No	No		After 2 years	After 2 years_Wants no more	No	No	Mainly woman	Yes	No	No	Short term	Pill	11	Wanted more effective method Fear of Side effects Inconvenient to use	No	No	No	No	Yes	No	Yes	No	No	Yes	No	No
15-24	21	15-24	Yes	Primary	9	Rural	poorest	Not working	Yes	3	3	2-4	No	Later_Not at all	No	No	Yes	No				No		After 2 years	After 2 years_Wants no more	No	No	Mainly woman	Yes	Yes	Yes	Short term	Injectables	12
15-24	18	15-24	Yes	Primary	9	Rural	poorest	Not working	Yes	1	1	0-1	No	Later_Not at all	No	No	Yes	No				No		After 2 years	After 2 years_Wants no more	No	No	Mainly woman	Yes	Yes	Yes	Short term	Injectables	12
15-24	22	15-24	Yes	Primary	9	Rural	poorest	Not working	Yes	2	2	2-4	No	Later_Not at all	No	No	Yes	No	No		No	No		After 2 years	After 2 years_Wants no more	No	No	Mainly woman	Yes	No	No	Short term	Injectables	3	Husband disapproved Wanted to become pregnant	No	No	Yes	Yes	No	No	No	No	No	No	No	No
15-24	20	15-24	Yes	Primary	7	Rural	poorest	Not working	Yes	1	1	0-1	No	Later_Not at all	No	No	Yes	No	No		Yes	No		Wants no more children	After 2 years_Wants no more	No	No	Mainly woman	Yes	No	No	Short term	Injectables	3	Wanted to become pregnant Husband disapproved	No	No	Yes	Yes	No	No	No	No	No	No	No	No
25-34	23	15-24	Yes	Secondary	7	Rural	poorest	Not working	Yes	2	2	2-4	No	Later_Not at all	No	No	Yes	No				No		After 2 years	After 2 years_Wants no more	No	No	Mainly woman	Yes	Yes	Yes	Long term	Implants	12
15-24	21	15-24	Yes	Primary	9	Rural	poorest	Not working	Yes	1	1	0-1	No	Then	No	No	Yes	No				No		After 2 years	After 2 years_Wants no more	No	No	Mainly woman	Yes	Yes	Yes	Short term	Injectables	12
25-34	28	25-34	Yes	Primary	9	Rural	poorest	Not working	Yes	4	4	2-4	No	Later_Not at all	No	No	Yes	No	No		Yes	No		Within 2 years	Within 2 years	No	No	Mainly woman	Yes	No	No	Short term	Injectables	5	Wanted to become pregnant Husband disapproved	No	No	Yes	Yes	No	No	No	No	No	No	No	No
25-34	26	25-34	Yes	Primary	9	Rural	poorest	Not working	Yes	3	3	2-4	No	Then	No	No	Yes	No				No		After 2 years	After 2 years_Wants no more	No	No	Mainly woman	Yes	Yes	Yes	Short term	Injectables	12
15-24	22	15-24	Yes	Secondary	9	Rural	poorest	Not working	Yes	3	3	2-4	No	Later_Not at all	No	No	Yes	No				No		After 2 years	After 2 years_Wants no more	No	No	Mainly woman	Yes	Yes	Yes	Short term	Injectables	12
15-24	18	15-24	Yes	Primary	9	Rural	poorest	Not working	Yes	1	1	0-1	No	Later_Not at all	No	No	Yes	No				No		After 2 years	After 2 years_Wants no more	No	No	Mainly woman	Yes	Yes	Yes	Short term	Injectables	12
15-24	22	15-24	Yes	Secondary	9	Rural	poorest	Not working	Yes	4	2	2-4	Yes	Then	Yes	No	No	No	No		No	No		After 2 years	After 2 years_Wants no more	No	No	Mainly woman	Yes	Yes	No	Short term	Injectables	3	Wanted to become pregnant	No	No	Yes	No	No	No	No	No	No	No	No	No
25-34	25	25-34	Yes	Secondary	9	Rural	Poorer	Merchant	Yes	5	4	2-4	No	Later_Not at all	No	Yes	Yes	No				No		Within 2 years	Within 2 years	No	No	Health Professional	Yes	Yes	Yes	Short term	Injectables	12
25-34	24	15-24	Yes	Secondary	9	Rural	Poorer	Merchant	Yes	2	2	2-4	No	Later_Not at all	No	No	Yes	No				No		Wants no more children	After 2 years_Wants no more	No	No	Health Professional	Yes	Yes	Yes	Short term	Injectables	12
15-24	19	15-24	Yes	Secondary	9	Rural	poorest	Not working	No	0	0	0-1	No					No	No		No	No		Wants no more children	After 2 years_Wants no more	No	No	Mainly woman	Yes	Yes	No	Short term	Injectables	11	Fear of Side effects Side effects experienced Inconvenient to use	No	No	No	No	No	No	Yes	Yes	No	Yes	No	No
25-34	24	15-24	Yes	Secondary	9	Rural	poorest	Not working	Yes	4	4	2-4	No	Later_Not at all	No	No	Yes	No				No		After 2 years	After 2 years_Wants no more	Yes	Yes	Mainly woman	Yes	Yes	Yes	Short term	Injectables	12
15-24	17	15-24	Yes	Secondary	9	Rural	Poorer	Not working	No	0	0	0-1	No					No	No		No	No		Within 2 years	Within 2 years	Yes	Yes	Health Professional	Yes	Yes	No	Short term	Injectables	8	Wanted to become pregnant Fear of Side effects	No	No	Yes	No	No	No	Yes	No	No	No	No	No
15-24	22	15-24	Yes	Secondary	9	Rural	poorest	Not working	Yes	2	2	2-4	No	Then	No	No	Yes	No				No		Within 2 years	Within 2 years	No	No	Health Professional	Yes	Yes	Yes	Short term	Injectables	12
15-24	23	15-24	Yes	Primary	9	Rural	poorest	Other	Yes	1	1	0-1	No	Later_Not at all	No	No	Yes	No	No		No	No		Wants no more children	After 2 years_Wants no more	No	No	Health Professional	Yes	No	No	Short term	Injectables	6	Infrequent Sex/ Husband away Side effects experienced Inconvenient to use	Yes	No	No	No	No	No	No	Yes	No	Yes	No	No
35-49	34	25-34	Yes	Primary	9	Rural	poorest	Not working	Yes	3	2	2-4	No	Then	Yes	No	No	No				No		After 2 years	After 2 years_Wants no more	No	No	Health Professional	Yes	Yes	Yes	Short term	Injectables	12
25-34	24	15-24	Yes	Secondary	9	Rural	poorest	Not working	Yes	3	3	2-4	No	Then	No	No	Yes	No				No		Within 2 years	Within 2 years	Yes	Yes	Health Professional	Yes	Yes	Yes	Short term	Injectables	12
15-24	17	15-24	Yes	Secondary	9	Rural	poorest	Not working	No	0	0	0-1	No					No				No		Wants no more children	After 2 years_Wants no more	No	No	Mainly woman	Yes	Yes	Yes	Short term	Injectables	12
25-34	27	25-34	No		9	Rural	Middle	Not working	Yes	5	5	5-7	No	Then	No	No	Yes	No				No		After 2 years	After 2 years_Wants no more	No	No	Mainly woman	Yes	Yes	Yes	Short term	Injectables	12
25-34	25	25-34	Yes	Primary	9	Rural	Poorer	Not working	Yes	3	3	2-4	No	Then	No	No	Yes	Yes	No		No	No		After 2 years	After 2 years_Wants no more	No	No	Mainly woman	Yes	Yes	No	Short term	Injectables	3	Wanted to become pregnant	No	No	Yes	No	No	No	No	No	No	No	No	No
35-49	31	25-34	No		9	Rural	Middle	Not working	Yes	5	5	5-7	No	Then	No	No	Yes	Yes				No		After 2 years	After 2 years_Wants no more	No	No	Mainly woman	Yes	Yes	Yes	Short term	Injectables	12
25-34	28	25-34	Yes	No formal education	9	Rural	Poorer	Not working	Yes	3	3	2-4	No	Then	No	No	Yes	No				No		After 2 years	After 2 years_Wants no more	No	No	Mainly woman	Yes	Yes	Yes	Short term	Pill	12
15-24	22	15-24	Yes	No formal education	9	Rural	Poorer	Not working	Yes	4	4	2-4	No	Then	No	No	Yes	No				No		After 2 years	After 2 years_Wants no more	No	Yes	Mainly woman	Yes	Yes	Yes	Short term	Injectables	12
25-34	24	15-24	No		9	Rural	Poorer	Not working	No	0	0	0-1	No					No				No		After 2 years	After 2 years_Wants no more	No	No	Mainly woman	Yes	Yes	Yes	Short term	Injectables	12
25-34	30	25-34	No		9	Rural	Poorer	Not working	Yes	3	3	2-4	No	Then	No	No	Yes	No				No		After 2 years	After 2 years_Wants no more	Yes	Yes	Jointly	Yes	Yes	Yes	Short term	Pill	12
25-34	28	25-34	Yes	Primary	9	Rural	Poorer	Not working	No	0	0	0-1	No					Yes				No		After 2 years	After 2 years_Wants no more	No	No	Mainly woman	Yes	Yes	Yes	Short term	Injectables	12
25-34	25	25-34	No		9	Rural	Poorer	Not working	Yes	3	3	2-4	No	Then	No	No	Yes	No				No		After 2 years	After 2 years_Wants no more	No	No	Mainly woman	Yes	Yes	Yes	Short term	Injectables	12
25-34	27	25-34	No		9	Rural	Poorer	Not working	Yes	3	3	2-4	No	Then	No	No	Yes	No				No		After 2 years	After 2 years_Wants no more	No	No	Mainly woman	Yes	Yes	Yes	Short term	Injectables	12
25-34	28	25-34	Yes	Secondary	9	Rural	poorest	Day labor	Yes	3	2	2-4	No	Later_Not at all	Yes	No	Yes	Yes				No		Wants no more children	After 2 years_Wants no more	Yes	No	Mainly woman	No	Yes	Yes	Short term	Injectables	12
15-24	18	15-24	No		9	Rural	Poorer	Private employee	Yes	1	1	0-1	No	Later_Not at all	No	No	Yes	No	No		No	No		After 2 years	After 2 years_Wants no more	No	No	Mainly woman	No	No	No	Short term	Injectables	6	Husband disapproved Health concerns Fear of Side effects Side effects experienced	No	No	No	Yes	No	Yes	Yes	Yes	No	No	No	No
15-24	18	15-24	Yes	Primary	9	Rural	Poorer	Not working	Yes	1	0	0-1	No	Later_Not at all	No	No	Yes	No	No		No	No		After 2 years	After 2 years_Wants no more	No	No	Mainly woman	Yes	Yes	No	Short term	Injectables	5	Wanted to become pregnant Husband disapproved	No	No	Yes	Yes	No	No	No	No	No	No	No	No
35-49	30	25-34	Yes	Primary	9	Rural	poorest	Day labor	Yes	6	4	2-4	No	Later_Not at all	Yes	Yes	Yes	Yes	No		No	No		Wants no more children	After 2 years_Wants no more	No	No	Mainly woman	No	No	No	Short term	Injectables	4	Infrequent Sex/ Husband away Fear of Side effects Lack of access/too far Side effects experienced	Yes	No	No	No	No	No	Yes	Yes	Yes	No	No	No
25-34	29	25-34	No		9	Rural	Poorer	Day labor	Yes	5	4	2-4	No	Later_Not at all	Yes	No	Yes	Yes				No		After 2 years	After 2 years_Wants no more	No	No	Mainly woman	No	Yes	Yes	Short term	Injectables	12
25-34	28	25-34	Yes	Primary	9	Rural	Middle	Not working	Yes	4	4	2-4	No	Later_Not at all	No	No	Yes	Yes				No		After 2 years	After 2 years_Wants no more	Yes	No	Mainly woman	Yes	Yes	Yes	Short term	Injectables	12
25-34	28	25-34	Yes	Secondary	9	Rural	Middle	Private employee	Yes	5	3	2-4	No	Later_Not at all	Yes	No	Yes	Yes	No		No	No		After 2 years	After 2 years_Wants no more	Yes	No	Mainly woman	Yes	Yes	No	Short term	Injectables	4	Husband disapproved Fear of Side effects Side effects experienced Lack of access/too far	No	No	No	Yes	No	No	Yes	Yes	Yes	No	No	No
15-24	18	15-24	Yes	Primary	9	Rural	Middle	Not working	Yes	1	0	0-1	Yes	Later_Not at all	No	No	Yes	No	No		No	No		After 2 years	After 2 years_Wants no more	No	No	Health Professional	Yes	Yes	No	Short term	Injectables	5	Wanted to become pregnant	No	No	Yes	No	No	No	No	No	No	No	No	No
25-34	29	25-34	No		9	Rural	Poorer	Merchant	Yes	4	3	2-4	No	Later_Not at all	Yes	No	No	Yes				No		After 2 years	After 2 years_Wants no more	Yes	No	Mainly woman	Yes	Yes	Yes	Short term	Injectables	12
25-34	18	15-24	Yes	Secondary	9	Rural	Richer	Merchant	Yes	3	3	2-4	No	Later_Not at all	No	No	Yes	Yes				No		After 2 years	After 2 years_Wants no more	Yes	Yes	Jointly	Yes	Yes	Yes	Short term	Injectables	12
15-24	20	15-24	Yes	Primary	9	Rural	poorest	Not working	Yes	1	1	0-1	No	Then	No	No	Yes	No				No		After 2 years	After 2 years_Wants no more	No	No	Mainly woman	Yes	Yes	Yes	Short term	Injectables	12
15-24	19	15-24	Yes	Primary	9	Rural	poorest	Not working	Yes	2	2	2-4	No	Later_Not at all	No	No	Yes	No	No		No	No		Within 2 years	Within 2 years	No	No	Mainly woman	Yes	No	No	Short term	Injectables	11	Wanted to become pregnant Husband disapproved	No	No	Yes	Yes	No	No	No	No	No	No	No	No
25-34	23	15-24	Yes	Primary	9	Rural	poorest	Not working	Yes	3	3	2-4	No	Then	No	No	Yes	No				No		After 2 years	After 2 years_Wants no more	No	No	Mainly woman	Yes	Yes	Yes	Short term	Injectables	12
15-24	18	15-24	Yes	Primary	9	Rural	poorest	Not working	Yes	1	1	0-1	No	Then	No	No	Yes	No	No		No	No		Within 2 years	Within 2 years	No	No	Mainly woman	Yes	No	No	Short term	Injectables	7	Wanted to become pregnant	No	No	Yes	No	No	No	No	No	No	No	No	No
15-24	18	15-24	Yes	Primary	9	Rural	poorest	Not working	No	0	0	0-1	No					No	No		No	No		After 2 years	After 2 years_Wants no more	No	No	Mainly woman	Yes	No	No	Short term	Injectables	10	Side effects experienced Fear of Side effects	No	No	No	No	No	No	Yes	Yes	No	No	No	No
15-24	19	15-24	Yes	Primary	9	Rural	poorest	Not working	Yes	1	1	0-1	No	Then	No	No	No	No				Yes	Injectables	After 2 years	After 2 years_Wants no more	No	No	Mainly woman	Yes	Yes	Yes	Short term	Injectables	12
25-34	23	15-24	Yes	Secondary	9	Rural	Poorer	Not working	Yes	2	2	2-4	No	Later_Not at all	No	No	Yes	No				No		After 2 years	After 2 years_Wants no more	No	No	Mainly woman	Yes	Yes	Yes	Long term	Implants	12
25-34	27	25-34	Yes	Primary	9	Rural	Poorer	Not working	Yes	3	3	2-4	No	Then	No	No	Yes	No	No		No	No		Within 2 years	Within 2 years	No	No	Mainly woman	Yes	Yes	No	Short term	Injectables	11	Wanted to become pregnant Husband disapproved	No	No	Yes	Yes	No	No	No	No	No	No	No	No
15-24	21	15-24	Yes	Primary	9	Rural	poorest	Not working	Yes	1	1	0-1	No	Then	No	No	No	No				Yes	Injectables	After 2 years	After 2 years_Wants no more	No	No	Mainly woman	Yes	Yes	Yes	Short term	Injectables	12
15-24	20	15-24	Yes	Primary	9	Rural	poorest	Not working	Yes	1	1	0-1	No	Then	No	No	Yes	No	No		No	No		Within 2 years	Within 2 years	No	No	Mainly woman	Yes	No	No	Short term	Injectables	10	Wanted to become pregnant Husband disapproved	No	No	Yes	Yes	No	No	No	No	No	No	No	No
35-49	36	35-49	Yes	No formal education	9	Rural	Poorer	Not working	Yes	7	6	5-7	No	Later_Not at all	Yes	No	Yes	Yes	No		No	No		Wants no more children	After 2 years_Wants no more	No	No	Mainly woman	Yes	No	No	Short term	Injectables	3	Infrequent Sex/ Husband away	Yes	No	No	No	No	No	No	No	No	No	No	No
25-34	26	25-34	Yes	Primary	9	Rural	poorest	Day labor	Yes	4	4	2-4	No	Later_Not at all	No	No	Yes	Yes				No		After 2 years	After 2 years_Wants no more	Yes	No	Mainly woman	No	Yes	Yes	Short term	Injectables	12
15-24	18	15-24	Yes	Secondary	9	Rural	Poorer	Merchant	Yes	3	3	2-4	No	Later_Not at all	No	No	Yes	Yes				No		After 2 years	After 2 years_Wants no more	No	No	Mainly woman	Yes	Yes	Yes	Short term	Injectables	12
15-24	19	15-24	Yes	Primary	9	Rural	poorest	Not working	Yes	1	1	0-1	No	Later_Not at all	No	No	Yes	No				No		After 2 years	After 2 years_Wants no more	No	No	Mainly husband	Yes	Yes	Yes	Short term	Injectables	12
15-24	18	15-24	Yes	Primary	9	Rural	poorest	Not working	Yes	2	2	2-4	No	Later_Not at all	No	No	Yes	No				No		After 2 years	After 2 years_Wants no more	Yes	No	Mainly woman	Yes	Yes	Yes	Short term	Injectables	12
25-34	20	15-24	Yes	Primary	9	Rural	Poorer	Day labor	Yes	4	3	2-4	No	Later_Not at all	Yes	No	Yes	Yes				No		After 2 years	After 2 years_Wants no more	Yes	No	Mainly woman	Yes	Yes	Yes	Short term	Injectables	12
25-34	29	25-34	Yes	Secondary	9	Rural	poorest	Day labor	Yes	4	3	2-4	No	Later_Not at all	Yes	No	Yes	Yes				No		After 2 years	After 2 years_Wants no more	Yes	No	Mainly woman	Yes	Yes	Yes	Short term	Injectables	12
15-24	22	15-24	Yes	Primary	9	Rural	poorest	Private employee	Yes	3	3	2-4	No	Later_Not at all	No	No	Yes	No				No		After 2 years	After 2 years_Wants no more	No	No	Mainly woman	Yes	Yes	Yes	Short term	Injectables	12
25-34	25	25-34	Yes	Primary	9	Rural	poorest	Day labor	Yes	4	4	2-4	No	Later_Not at all	No	No	Yes	Yes	No		No	No		After 2 years	After 2 years_Wants no more	Yes	No	Mainly woman	Yes	No	No	Short term	Injectables	3	Husband disapproved Lack of access/too far	No	No	No	Yes	No	No	No	No	Yes	No	No	No
25-34	27	25-34	No		9	Rural	Poorer	Not working	Yes	5	5	5-7	No	Later_Not at all	No	No	Yes	Yes				No		After 2 years	After 2 years_Wants no more	No	No	Mainly woman	Yes	Yes	Yes	Short term	Injectables	12
15-24	20	15-24	Yes	Secondary	9	Rural	poorest	Not working	Yes	2	2	2-4	No	Then	No	No	Yes	No				No		Within 2 years	Within 2 years	No	Yes	Health Professional	Yes	Yes	Yes	Short term	Injectables	12
25-34	23	15-24	Yes	Primary	9	Rural	poorest	Not working	Yes	3	3	2-4	No	Then	No	No	No	No				No		Within 2 years	Within 2 years	Yes	Yes	Health Professional	Yes	Yes	Yes	Short term	Injectables	12
25-34	33	25-34	Yes	No formal education	9	Rural	poorest	Not working	Yes	5	5	5-7	No	Later_Not at all	No	No	Yes	No	No		No	No		Within 2 years	Within 2 years	No	No	Health Professional	Yes	No	No	Short term	Injectables	5	Side effects experienced Inconvenient to use	No	No	No	No	No	No	No	Yes	No	Yes	No	No
15-24	19	15-24	Yes	Secondary	9	Rural	poorest	Not working	Yes	1	1	0-1	No	Later_Not at all	No	No	Yes	No				No		Within 2 years	Within 2 years	Yes	Yes	Health Professional	Yes	Yes	Yes	Short term	Injectables	12
15-24	21	15-24	Yes	Secondary	9	Rural	Poorer	Not working	Yes	1	1	0-1	No	Later_Not at all	No	No	Yes	No				No		After 2 years	After 2 years_Wants no more	No	No	Health Professional	Yes	Yes	Yes	Short term	Injectables	12
25-34	28	25-34	Yes	Primary	9	Rural	Poorer	Not working	Yes	5	5	5-7	No	Then	No	No	Yes	No	No		No	No		After 2 years	After 2 years_Wants no more	No	No	Mainly woman	Yes	No	No	Short term	Injectables	5	Side effects experienced Fear of Side effects	No	No	No	No	No	No	Yes	Yes	No	No	No	No
15-24	22	15-24	Yes	Primary	8	Rural	Poorer	Merchant	Yes	2	2	2-4	No	Then	No	No	Yes	No				No		After 2 years	After 2 years_Wants no more	No	No	Health Professional	Yes	Yes	Yes	Short term	Injectables	12
25-34	27	25-34	Yes	Secondary	9	Rural	poorest	Not working	Yes	2	1	0-1	No	Later_Not at all	Yes	No	Yes	No	No		No	No		After 2 years	After 2 years_Wants no more	No	No	Mainly woman	Yes	No	No	Short term	Injectables	3	Inconvenient to use Side effects experienced	No	No	No	No	No	No	No	Yes	No	Yes	No	No
25-34	25	25-34	Yes	Primary	9	Rural	poorest	Not working	Yes	1	1	0-1	No	Later_Not at all	No	No	No	No				No		After 2 years	After 2 years_Wants no more	No	No	Health Professional	Yes	Yes	Yes	Short term	Injectables	12
15-24	22	15-24	Yes	Secondary	9	Rural	poorest	Not working	Yes	2	2	2-4	No	Later_Not at all	No	No	No	No				No		Wants no more children	After 2 years_Wants no more	Yes	Yes	Health Professional	Yes	Yes	Yes	Long term	Implants	12
25-34	28	25-34	No		9	Rural	Poorer	Not working	Yes	5	5	5-7	No	Then	No	No	Yes	No	No		No	No		After 2 years	After 2 years_Wants no more	No	No	Mainly woman	Yes	Yes	No	Long term	Implants	3	Fear of Side effects	No	No	No	No	No	No	Yes	No	No	No	No	No
25-34	23	15-24	Yes	Secondary	9	Rural	Poorer	Not working	Yes	4	4	2-4	No	Then	No	No	Yes	Yes				No		After 2 years	After 2 years_Wants no more	No	No	Mainly woman	Yes	Yes	Yes	Short term	Injectables	12
25-34	27	25-34	No		9	Rural	poorest	Not working	Yes	3	3	2-4	No	Then	No	No	Yes	No				No		After 2 years	After 2 years_Wants no more	No	No	Mainly woman	Yes	Yes	Yes	Short term	Injectables	12
25-34	32	25-34	No		8	Rural	Middle	Not working	Yes	6	6	5-7	No	Then	No	No	Yes	No				No		After 2 years	After 2 years_Wants no more	No	No	Mainly woman	Yes	Yes	Yes	Short term	Injectables	12
25-34	23	15-24	No		9	Rural	Poorer	Not working	Yes	3	3	2-4	No	Then	No	No	Yes	No				No		After 2 years	After 2 years_Wants no more	No	No	Mainly woman	Yes	Yes	Yes	Short term	Injectables	12
25-34	32	25-34	No		9	Rural	Poorer	Not working	Yes	3	3	2-4	No	Then	No	No	Yes	No	No		Yes	No		After 2 years	After 2 years_Wants no more	No	No	Mainly woman	Yes	No	No	Short term	Injectables	11	Side effects experienced	No	No	No	No	No	No	No	Yes	No	No	No	No
25-34	29	25-34	No		9	Rural	Poorer	Not working	Yes	3	2	2-4	No	Then	No	No	Yes	No				No		After 2 years	After 2 years_Wants no more	No	No	Mainly woman	Yes	Yes	Yes	Short term	Injectables	12
25-34	32	25-34	No		9	Rural	Poorer	Not working	Yes	3	3	2-4	No	Then	No	No	Yes	No				No		After 2 years	After 2 years_Wants no more	Yes	Yes	Mainly woman	Yes	Yes	Yes	Short term	Injectables	12
25-34	26	25-34	Yes	Secondary	9	Rural	Poorer	Not working	Yes	4	4	2-4	No	Then	No	No	Yes	No				No		After 2 years	After 2 years_Wants no more	No	No	Mainly woman	Yes	Yes	Yes	Short term	Injectables	12
35-49	34	25-34	Yes	Secondary	9	Rural	Poorer	Not working	Yes	2	2	2-4	No	Then	No	No	Yes	No				No		After 2 years	After 2 years_Wants no more	No	No	Mainly woman	Yes	Yes	Yes	Short term	Injectables	12
15-24	18	15-24	Yes	Primary	9	Rural	poorest	Not working	No	0	0	0-1	No					No	No		No	No		Within 2 years	Within 2 years	No	No	Mainly woman	Yes	Yes	No	Short term	Injectables	2	Side effects experienced Wanted to become pregnant	No	No	Yes	No	No	No	No	Yes	No	No	No	No
15-24	20	15-24	Yes	Primary	9	Rural	poorest	Not working	Yes	2	2	2-4	No	Later_Not at all	No	No	Yes	No				No		After 2 years	After 2 years_Wants no more	No	No	Mainly woman	Yes	Yes	Yes	Short term	Injectables	12
25-34	23	15-24	Yes	Primary	9	Rural	poorest	Not working	Yes	4	4	2-4	No	Then	No	No	Yes	No	No		No	No		After 2 years	After 2 years_Wants no more	No	No	Mainly woman	Yes	Yes	No	Short term	Injectables	3	Husband disapproved Wanted to become pregnant	No	No	Yes	Yes	No	No	No	No	No	No	No	No
25-34	28	25-34	No		9	Rural	Poorer	Not working	Yes	5	5	5-7	Yes	Later_Not at all	No	No	No	No	No		Yes	No		Within 2 years	Within 2 years	No	No	Mainly woman	Yes	No	No	Short term	Injectables	3	Husband disapproved Wanted to become pregnant	No	No	Yes	Yes	No	No	No	No	No	No	No	No
25-34	26	25-34	Yes	Primary	9	Rural	poorest	Not working	Yes	4	4	2-4	No	Then	No	No	Yes	No				No		After 2 years	After 2 years_Wants no more	No	No	Mainly woman	Yes	Yes	Yes	Short term	Injectables	12
25-34	24	15-24	Yes	Primary	9	Rural	Poorer	Not working	Yes	3	3	2-4	No	Then	No	No	Yes	No				No		After 2 years	After 2 years_Wants no more	Yes	Yes	Jointly	Yes	Yes	Yes	Long term	Implants	12
15-24	19	15-24	Yes	Primary	9	Rural	poorest	Not working	Yes	1	1	0-1	No	Then	No	No	Yes	No				No		After 2 years	After 2 years_Wants no more	No	No	Mainly woman	Yes	Yes	Yes	Short term	Injectables	12
25-34	23	15-24	Yes	Primary	9	Rural	Poorer	Not working	Yes	3	3	2-4	No	Later_Not at all	No	No	Yes	No	No		No	No		After 2 years	After 2 years_Wants no more	No	No	Mainly woman	Yes	Yes	No	Short term	Injectables	9	Husband disapproved	No	No	No	Yes	No	No	No	No	No	No	No	No
25-34	32	25-34	No		9	Rural	Poorer	Not working	Yes	5	5	5-7	No	Then	No	No	Yes	No	No		Yes	No		After 2 years	After 2 years_Wants no more	No	No	Mainly woman	Yes	No	No	Short term	Injectables	3	Husband disapproved	No	No	No	Yes	No	No	No	No	No	No	No	No
25-34	30	25-34	Yes	Primary	9	Rural	Poorer	Not working	Yes	4	4	2-4	No	Then	No	No	Yes	No				No		After 2 years	After 2 years_Wants no more	No	No	Mainly woman	Yes	Yes	Yes	Long term	Implants	12
35-49	43	35-49	Yes	No formal education	9	Rural	poorest	Merchant	Yes	12	9	8+	No	Later_Not at all	Yes	No	Yes	No	No		No	No		Wants no more children	After 2 years_Wants no more	No	No	Mainly woman	Yes	No	No	Short term	Injectables	3	Infrequent Sex/ Husband away	Yes	No	No	No	No	No	No	No	No	No	No	No
25-34	26	25-34	Yes	Primary	9	Rural	poorest	Other	Yes	7	5	5-7	No	Later_Not at all	No	Yes	Yes	No				No		After 2 years	After 2 years_Wants no more	No	No	Mainly woman	Yes	Yes	Yes	Short term	Injectables	12
25-34	28	25-34	No		9	Rural	Poorer	Merchant	Yes	6	5	5-7	No	Later_Not at all	Yes	No	Yes	Yes				No		After 2 years	After 2 years_Wants no more	No	No	Mainly woman	Yes	Yes	Yes	Short term	Injectables	12
25-34	26	25-34	Yes	Primary	9	Rural	Poorer	Not working	Yes	4	4	2-4	No	Later_Not at all	No	No	Yes	No	No		No	No		After 2 years	After 2 years_Wants no more	Yes	No	Mainly woman	Yes	Yes	No	Short term	Injectables	9	Infrequent Sex/ Husband away Fear of Side effects Lack of access/too far Side effects experienced	No	No	No	Yes	No	No	Yes	No	Yes	No	No	No
15-24	20	15-24	Yes	Secondary	9	Rural	Poorer	Merchant	Yes	2	2	2-4	No	Later_Not at all	No	No	Yes	No				No		After 2 years	After 2 years_Wants no more	Yes	No	Mainly woman	Yes	Yes	Yes	Short term	Injectables	12
15-24	18	15-24	Yes	Primary	9	Rural	poorest	Merchant	Yes	2	2	2-4	No	Later_Not at all	No	No	Yes	No				No		After 2 years	After 2 years_Wants no more	Yes	No	Mainly woman	Yes	Yes	Yes	Short term	Injectables	12
25-34	30	25-34	Yes	Primary	9	Rural	poorest	Merchant	Yes	3	2	2-4	No	Later_Not at all	Yes	No	Yes	No				No		After 2 years	After 2 years_Wants no more	No	No	Mainly woman	Yes	Yes	Yes	Short term	Injectables	12
15-24	18	15-24	Yes	Secondary	9	Rural	poorest	Private employee	Yes	3	3	2-4	No	Later_Not at all	No	No	Yes	No				No		After 2 years	After 2 years_Wants no more	Yes	No	Mainly woman	Yes	Yes	Yes	Short term	Injectables	12
25-34	27	25-34	Yes	Primary	9	Rural	poorest	Merchant	Yes	4	3	2-4	No	Later_Not at all	Yes	No	Yes	No	No		No	No		After 2 years	After 2 years_Wants no more	Yes	No	Mainly woman	Yes	Yes	No	Short term	Injectables	3	Lack of access/too far	No	No	No	No	No	No	No	No	Yes	No	No	No
25-34	26	25-34	Yes	Secondary	9	Rural	Poorer	Merchant	Yes	5	4	2-4	No	Later_Not at all	Yes	No	Yes	Yes				No		After 2 years	After 2 years_Wants no more	Yes	No	Mainly woman	Yes	Yes	Yes	Short term	Injectables	12
25-34	31	25-34	Yes	Primary	9	Rural	Poorer	Not working	Yes	4	4	2-4	No	Then	No	No	Yes	No				No		After 2 years	After 2 years_Wants no more	Yes	No	Mainly woman	Yes	Yes	Yes	Short term	Injectables	12
35-49	34	25-34	No		9	Rural	Poorer	Not working	No	0	0	0-1	No					No				No		After 2 years	After 2 years_Wants no more	No	No	Mainly woman	Yes	Yes	Yes	Short term	Injectables	12
25-34	27	25-34	No		9	Rural	Poorer	Not working	No	0	0	0-1	No					No				No		After 2 years	After 2 years_Wants no more	No	No	Mainly woman	Yes	Yes	Yes	Short term	Pill	12
25-34	23	15-24	Yes	Primary	9	Rural	Poorer	Not working	Yes	2	2	2-4	No	Then	No	No	Yes	No				No		After 2 years	After 2 years_Wants no more	No	No	Mainly woman	Yes	Yes	Yes	Short term	Injectables	12
15-24	21	15-24	Yes	Secondary	9	Rural	Poorer	Not working	Yes	3	2	2-4	No	Then	No	No	Yes	No				No		After 2 years	After 2 years_Wants no more	No	No	Mainly woman	Yes	Yes	Yes	Short term	Injectables	12
25-34	27	25-34	No		9	Rural	Poorer	Not working	Yes	3	3	2-4	No	Then	No	No	Yes	No				No		After 2 years	After 2 years_Wants no more	Yes	Yes	Jointly	Yes	Yes	Yes	Short term	Injectables	12
25-34	28	25-34	No		9	Rural	Poorer	Not working	Yes	4	4	2-4	No	Then	No	No	Yes	No				Yes	Injectables	After 2 years	After 2 years_Wants no more	No	No	Mainly woman	Yes	Yes	Yes	Short term	Injectables	12
15-24	21	15-24	Yes	Secondary	9	Rural	Poorer	Not working	Yes	3	3	2-4	No	Then	No	No	Yes	No				No		After 2 years	After 2 years_Wants no more	No	No	Mainly woman	Yes	Yes	Yes	Short term	Injectables	12
15-24	20	15-24	Yes	Secondary	9	Rural	Poorer	Not working	Yes	2	2	2-4	No	Then	No	No	Yes	Yes				Yes	Injectables	After 2 years	After 2 years_Wants no more	No	No	Mainly woman	Yes	Yes	Yes	Short term	Injectables	12
35-49	36	35-49	No		9	Rural	Poorer	Not working	No	0	0	0-1	No					No				No		After 2 years	After 2 years_Wants no more	No	No	Mainly woman	Yes	Yes	Yes	Short term	Injectables	12
25-34	31	25-34	Yes	Secondary	9	Rural	poorest	Not working	Yes	4	4	2-4	No	Then	No	No	Yes	No				No		After 2 years	After 2 years_Wants no more	Yes	Yes	Health Professional	Yes	Yes	Yes	Short term	Injectables	12
25-34	26	25-34	No		9	Rural	Poorer	Not working	Yes	3	3	2-4	No	Then	No	No	Yes	No	No		No	No		Within 2 years	Within 2 years	No	No	Health Professional	Yes	Yes	No	Short term	Injectables	6	Side effects experienced Inconvenient to use Infrequent Sex/ Husband away	Yes	No	No	No	No	No	No	Yes	No	Yes	No	No
35-49	33	25-34	Yes	Primary	9	Rural	poorest	Not working	Yes	3	3	2-4	No	Then	No	No	Yes	No				No		After 2 years	After 2 years_Wants no more	Yes	Yes	Mainly woman	Yes	Yes	Yes	Short term	Injectables	12
25-34	28	25-34	Yes	Higher	9	Rural	Poorer	Merchant	Yes	2	2	2-4	No	Later_Not at all	No	No	Yes	No				No		Within 2 years	Within 2 years	Yes	Yes	Health Professional	Yes	Yes	Yes	Long term	Implants	12
25-34	28	25-34	Yes	Secondary	9	Rural	poorest	Not working	Yes	5	4	2-4	No	Later_Not at all	Yes	No	Yes	No	No		No	No		After 2 years	After 2 years_Wants no more	No	No	Mainly woman	Yes	Yes	No	Short term	Injectables	5	Infrequent Sex/ Husband away Side effects experienced Fear of Side effects Inconvenient to use	Yes	No	No	No	No	No	Yes	Yes	No	Yes	No	No
35-49	36	35-49	Yes	Secondary	9	Rural	Poorer	Private employee	Yes	8	7	5-7	No	Later_Not at all	Yes	No	Yes	No				No		Within 2 years	Within 2 years	No	No	Mainly woman	Yes	Yes	Yes	Short term	Injectables	12
15-24	20	15-24	Yes	Secondary	9	Rural	poorest	Not working	No	0	0	0-1	No					No				No		Wants no more children	After 2 years_Wants no more	No	No	Health Professional	Yes	Yes	Yes	Short term	Injectables	12
25-34	31	25-34	Yes	Secondary	9	Rural	poorest	Not working	Yes	4	4	2-4	No	Later_Not at all	No	No	Yes	No				No		Within 2 years	Within 2 years	No	No	Mainly woman	Yes	Yes	Yes	Short term	Injectables	12
15-24	21	15-24	Yes	Primary	8	Rural	poorest	Not working	Yes	2	2	2-4	No	Later_Not at all	No	No	Yes	No	No		No	No		Within 2 years	Within 2 years	Yes	Yes	Health Professional	Yes	Yes	No	Short term	Injectables	3	Wanted to become pregnant Side effects experienced	No	No	Yes	No	No	No	No	Yes	No	No	No	No
25-34	31	25-34	Yes	Secondary	9	Rural	Poorer	Merchant	Yes	3	3	2-4	No	Then	No	No	Yes	No				No		Within 2 years	Within 2 years	Yes	Yes	Health Professional	Yes	Yes	Yes	Short term	Injectables	12
15-24	20	15-24	No		17	Urban	Richer	Merchant	Yes	5	4	2-4	No	Then	Yes	No	Yes	Yes				No		Within 2 years	Within 2 years	No	No	Mainly woman	Yes	Yes	Yes	Short term	Injectables	12
25-34	25	25-34	Yes	Primary	16	Urban	Richer	Merchant	Yes	8	6	5-7	No	Later_Not at all	No	Yes	Yes	Yes	No		No	No		After 2 years	After 2 years_Wants no more	Yes	No	Mainly woman	I don't remeber	Yes	No	Short term	Injectables	6	Lack of access/too far	No	No	No	No	No	No	No	No	Yes	No	No	No
35-49	23	15-24	No		16	Urban	poorest	Other	Yes	8	6	5-7	No	Later_Not at all	No	Yes	Yes	Yes	Yes	After 1 month	No	No		Wants no more children	After 2 years_Wants no more	No	No	Mainly woman	Yes	No	No	Long term	Implants	12	Lack of access/too far	No	No	No	No	No	No	No	No	Yes	No	No	No
25-34	20	15-24	Yes	Primary	16	Urban	Poorer	Not working	Yes	5	4	2-4	Yes	Later_Not at all	No	No	No	Yes	No		No	No		Within 2 years	Within 2 years	Yes	Yes	Jointly	Yes	Yes	No	Short term	Pill	6	Wanted to become pregnant	No	No	Yes	No	No	No	No	No	No	No	No	No
35-49	30	25-34	No		17	Urban	poorest	Merchant	Yes	12	10	8+	No	Then	No	No	No	Yes				No		After 2 years	After 2 years_Wants no more	Yes	Yes	Jointly	I don't remeber	Yes	Yes	Short term	Pill	12
15-24	18	15-24	Yes	Secondary	17	Urban	Middle	Merchant	Yes	3	3	2-4	No	Then	No	No	No	No				No		Within 2 years	Within 2 years	Yes	Yes	Jointly	Yes	Yes	Yes	Short term	Pill	12
35-49	25	25-34	No		17	Urban	poorest	Day labor	Yes	10	9	8+	No	Later_Not at all	Yes	No	No	Yes				No		Wants no more children	After 2 years_Wants no more	No	No	Health Professional	Yes	Yes	Yes	Long term	Implants	12
25-34	20	15-24	Yes	Primary	17	Urban	poorest	Not working	Yes	5	4	2-4	No	Later_Not at all	No	Yes	No	Yes				No		Within 2 years	Within 2 years	No	No	Mainly woman	Yes	Yes	Yes	Short term	Injectables	12
35-49	32	25-34	No		25	Urban	Poorer	Merchant	Yes	6	5	5-7	No	Then	Yes	No	No	Yes				No		After 2 years	After 2 years_Wants no more	No	Yes	Mainly woman	Yes	Yes	Yes	Long term	IUD	12
35-49	35	35-49	No		17	Urban	Poorer	Day labor	Yes	7	5	5-7	No	Later_Not at all	No	Yes	No	Yes				Yes	Pill	After 2 years	After 2 years_Wants no more	Yes	No	Mainly woman	Yes	Yes	Yes	Long term	IUD	12
25-34	24	15-24	Yes	Secondary	17	Urban	Richer	Merchant	Yes	5	5	5-7	No	Then	No	No	No	Yes				No		After 2 years	After 2 years_Wants no more	Yes	No	Mainly woman	Yes	Yes	Yes	Long term	IUD	12
25-34	27	25-34	No		18	Urban	poorest	Day labor	Yes	6	5	5-7	No	Then	No	No	No	Yes				No		After 2 years	After 2 years_Wants no more	No	No	Health Professional	Yes	Yes	Yes	Long term	IUD	12
25-34	23	15-24	Yes	Secondary	17	Urban	Middle	Merchant	Yes	6	5	5-7	No	Then	No	No	No	Yes	Yes	After 1 month	No	No		After 2 years	After 2 years_Wants no more	No	No	Mainly woman	Yes	Yes	No	Long term	IUD	5	Fear of Side effects Husband disapproved	No	No	No	Yes	No	No	Yes	No	No	No	No	No
35-49	31	25-34	Yes	Primary	17	Urban	poorest	Not working	Yes	8	6	5-7	No	Then	Yes	No	No	Yes				No		After 2 years	After 2 years_Wants no more	No	No	Mainly woman	Yes	Yes	Yes	Long term	IUD	12
25-34	23	15-24	Yes	Primary	16	Urban	poorest	Other	Yes	5	4	2-4	No	Then	No	No	No	Yes	No		Yes	Yes	Pill	Wants no more children	After 2 years_Wants no more	No	No	Mainly woman	Yes	No	No	Long term	IUD	6	Others	No	No	No	No	No	No	No	No	No	No	No	Yes	Husband passed away
25-34	27	25-34	No		16	Urban	Poorer	Not working	Yes	6	4	2-4	No	Then	Yes	No	No	No	No		No	No		After 2 years	After 2 years_Wants no more	Yes	Yes	Jointly	Yes	No	No	Long term	IUD	6	Marital dissolution/separation	No	No	No	No	No	No	No	No	No	No	Yes	No
35-49	39	35-49	No		17	Urban	poorest	Not working	Yes	9	8	8+	No	Then	Yes	No	No	Yes				No		After 2 years	After 2 years_Wants no more	Yes	Yes	Jointly	Yes	Yes	Yes	Long term	IUD	12
15-24	23	15-24	No		6	Urban	poorest	Merchant	Yes	4	4	2-4	No	Then	No	No	Yes	No				No		After 2 years	After 2 years_Wants no more	Yes	Yes	Jointly	Yes	Yes	Yes	Long term	IUD	12
35-49	33	25-34	Yes	Secondary	16	Urban	Richer	Merchant	Yes	7	7	5-7	No	Then	No	No	Yes	Yes				No		Wants no more children	After 2 years_Wants no more	Yes	Yes	Jointly	Yes	Yes	Yes	Long term	IUD	12
25-34	29	25-34	No		17	Urban	Poorer	Merchant	Yes	5	4	2-4	No	Then	Yes	No	No	Yes				No		After 2 years	After 2 years_Wants no more	Yes	No	Jointly	Yes	Yes	Yes	Long term	IUD	12
15-24	23	15-24	Yes	Primary	17	Urban	Poorer	Not working	Yes	5	5	5-7	No	Then	No	No	Yes	No	No		No	No		After 2 years	After 2 years_Wants no more	No	No	Mainly woman	Yes	No	No	Short term	Pill	2	Lack of access/too far Husband disapproved Wanted to become pregnant	No	No	Yes	Yes	No	No	No	No	Yes	No	No	No
15-24	21	15-24	Yes	Primary	17	Urban	poorest	Day labor	Yes	4	4	2-4	No	Later_Not at all	No	No	No	No	Yes	In the same month	No	No		After 2 years	After 2 years_Wants no more	No	No	Mainly woman	Yes	Yes	No	Short term	Injectables	11	Side effects experienced Fear of Side effects Lack of access/too far	No	No	No	No	No	No	Yes	Yes	Yes	No	No	No
25-34	24	15-24	No		16	Urban	Poorer	Merchant	Yes	7	6	5-7	No	Later_Not at all	Yes	No	No	Yes	Yes	After 1 month	No	No		After 2 years	After 2 years_Wants no more	No	No	Mainly woman	Yes	Yes	No	Short term	Injectables	2	Side effects experienced Lack of access/too far	No	No	No	No	No	No	No	Yes	Yes	No	No	No
25-34	23	15-24	No		11	Urban	Poorer	Merchant	Yes	4	4	2-4	No	Later_Not at all	No	No	Yes	No	Yes	After 1 month	No	No		After 2 years	After 2 years_Wants no more	Yes	Yes	Jointly	Yes	Yes	No	Short term	Injectables	2	Side effects experienced	No	No	No	No	No	No	No	Yes	No	No	No	No
25-34	23	15-24	Yes	No formal education	11	Urban	Poorer	Merchant	Yes	6	4	2-4	No	Later_Not at all	Yes	Yes	No	Yes	No		No	No		After 2 years	After 2 years_Wants no more	No	No	Mainly woman	Yes	Yes	No	Short term	Injectables	7	Became pregnant while using	No	Yes	No	No	No	No	No	No	No	No	No	No
25-34	32	25-34	No		11	Urban	Middle	Merchant	Yes	6	6	5-7	No	Later_Not at all	No	No	Yes	No				No		After 2 years	After 2 years_Wants no more	Yes	Yes	Jointly	Yes	Yes	Yes	Long term	Implants	12
15-24	18	15-24	Yes	Primary	11	Urban	Richer	Private employee	Yes	2	2	2-4	No	Then	No	No	Yes	No	No		No	No		After 2 years	After 2 years_Wants no more	No	No	Mainly woman	Yes	No	No	Short term	Pill	4	Wanted to become pregnant Side effects experienced	No	No	Yes	No	No	No	No	Yes	No	No	No	No
15-24	21	15-24	No		11	Urban	Middle	Merchant	Yes	4	4	2-4	No	Then	No	No	Yes	Yes				No		After 2 years	After 2 years_Wants no more	No	No	Mainly woman	Yes	Yes	Yes	Short term	Injectables	12
35-49	25	25-34	No		15	Urban	Middle	Day labor	Yes	9	8	8+	No	Later_Not at all	Yes	No	No	Yes	Yes	After 1 month	No	No		After 2 years	After 2 years_Wants no more	No	No	Mainly woman	Yes	Yes	No	Long term	Implants	3	Lack of access/too far Side effects experienced	No	No	No	No	No	No	No	Yes	Yes	No	No	No
25-34	32	25-34	Yes	Primary	12	Urban	poorest	Day labor	Yes	5	5	5-7	No	Then	No	No	No	No	Yes	After 1 month	No	No		Within 2 years	Within 2 years	Yes	Yes	Jointly	Yes	Yes	No	Short term	Pill	3	Side effects experienced Lack of access/too far	No	No	No	No	No	No	No	Yes	Yes	No	No	No
25-34	25	25-34	No		16	Urban	Middle	Not working	Yes	6	5	5-7	No	Later_Not at all	Yes	No	Yes	No				No		After 2 years	After 2 years_Wants no more	No	No	Mainly woman	Yes	Yes	Yes	Short term	Injectables	12
15-24	21	15-24	No		12	Urban	Middle	Merchant	Yes	4	4	2-4	No	Later_Not at all	No	No	No	Yes				No		After 2 years	After 2 years_Wants no more	Yes	No	Mainly woman	Yes	Yes	Yes	Long term	Implants	12
25-34	26	25-34	No		27	Urban	Poorer	Day labor	Yes	6	5	5-7	No	Then	No	No	Yes	No				Yes	Pill	After 2 years	After 2 years_Wants no more	Yes	Yes	Jointly	I don't remeber	Yes	Yes	Long term	Implants	12
25-34	28	25-34	No		16	Urban	Poorer	Private employee	Yes	6	6	5-7	No	Then	No	No	Yes	No	No		No	No		After 2 years	After 2 years_Wants no more	Yes	Yes	Jointly	Yes	No	No	Short term	Pill	6	Inconvenient to use	No	No	No	No	No	No	No	No	No	Yes	No	No
25-34	33	25-34	No		17	Urban	Richer	Merchant	Yes	8	4	2-4	No	Later_Not at all	Yes	No	No	No	No		No	No		Within 2 years	Within 2 years	No	No	Mainly woman	Yes	No	No	Short term	Injectables	8	Lack of access/too far Inconvenient to use	No	No	No	No	No	No	No	No	Yes	Yes	No	No
25-34	28	25-34	Yes	Secondary	11	Urban	Richer	Merchant	Yes	5	4	2-4	No	Then	No	No	Yes	No	No		No	No		Within 2 years	Within 2 years	No	No	Mainly woman	Yes	No	No	Short term	Pill	5	Wanted to become pregnant Wanted more effective method Inconvenient to use	No	No	Yes	No	Yes	No	No	No	No	Yes	No	No
25-34	26	25-34	No		11	Urban	Middle	Merchant	Yes	5	5	5-7	Yes	Later_Not at all	No	No	No	No	No		No	No		After 2 years	After 2 years_Wants no more	No	No	Mainly woman	Yes	No	No	Long term	Implants	4	Wanted to become pregnant Lack of access/too far	No	No	Yes	No	No	No	No	No	Yes	No	No	No
25-34	30	25-34	No		16	Urban	Middle	Merchant	Yes	7	5	5-7	Yes	Then	No	No	Yes	No	No		No	No		After 2 years	After 2 years_Wants no more	No	No	Mainly woman	Yes	No	No	Short term	Pill	10	Wanted to become pregnant Lack of access/too far	No	No	Yes	No	No	No	No	No	Yes	No	No	No
25-34	33	25-34	No		11	Urban	Middle	Merchant	Yes	7	6	5-7	No	Then	No	No	Yes	No	No		No	No		After 2 years	After 2 years_Wants no more	No	No	Mainly woman	Yes	No	No	Short term	Pill	4	Wanted to become pregnant Lack of access/too far	No	No	Yes	No	No	No	No	No	Yes	No	No	No
25-34	27	25-34	No		12	Urban	Middle	Merchant	Yes	6	6	5-7	No	Then	No	No	No	No	No		No	No		After 2 years	After 2 years_Wants no more	No	No	Mainly woman	Yes	No	No	Short term	Injectables	5	Lack of access/too far Wanted to become pregnant Side effects experienced	No	No	Yes	No	No	No	No	Yes	Yes	No	No	No
15-24	19	15-24	Yes	Secondary	11	Urban	Middle	Merchant	Yes	1	1	0-1	Yes	Then	No	No	Yes	No	No		No	No		After 2 years	After 2 years_Wants no more	No	No	Mainly woman	Yes	No	No	Short term	Injectables	7	Wanted to become pregnant Side effects experienced Lack of access/too far	No	No	Yes	No	No	No	No	Yes	Yes	No	No	No
25-34	27	25-34	No		11	Urban	Middle	Private employee	Yes	3	3	2-4	No	Then	No	No	Yes	No	Yes	After 1 month	No	No		After 2 years	After 2 years_Wants no more	No	No	Mainly woman	Yes	Yes	No	Short term	Injectables	11	Wanted to become pregnant Lack of access/too far	No	No	Yes	No	No	No	No	No	Yes	No	No	No
25-34	29	25-34	Yes	Primary	15	Rural	Poorer	Private employee	Yes	5	4	2-4	No	Then	Yes	No	Yes	No				No		Within 2 years	Within 2 years	No	No	Mainly woman	Yes	Yes	Yes	Short term	Injectables	12
15-24	21	15-24	Yes	Primary	16	Rural	Middle	Merchant	No	0	0	0-1	No					No	No		No	No		After 2 years	After 2 years_Wants no more	Yes	Yes	Mainly woman	Yes	No	No	Short term	Pill	3	Infrequent Sex/ Husband away	Yes	No	No	No	No	No	No	No	No	No	No	No
15-24	19	15-24	Yes	Primary	15	Rural	Middle	Private employee	No	0	0	0-1	No					No	No		No	No		After 2 years	After 2 years_Wants no more	No	No	Mainly woman	Yes	Yes	No	Short term	Pill	2	Infrequent Sex/ Husband away	Yes	No	No	No	No	No	No	No	No	No	No	No
15-24	22	15-24	No		16	Rural	Poorer	Not working	Yes	3	3	2-4	No	Then	No	No	Yes	No				No		After 2 years	After 2 years_Wants no more	No	No	Mainly woman	Yes	Yes	Yes	Short term	Injectables	12
25-34	24	15-24	No		15	Rural	poorest	Not working	Yes	5	4	2-4	Yes	Then	Yes	No	Yes	No	No		No	No		Within 2 years	Within 2 years	No	No	Mainly woman	Yes	Yes	No	Short term	Injectables	6	Wanted to become pregnant	No	No	Yes	No	No	No	No	No	No	No	No	No
15-24	21	15-24	No		16	Rural	Middle	Not working	Yes	3	3	2-4	No	Then	No	No	Yes	No	Yes	After 1 month	No	No		Within 2 years	Within 2 years	No	No	Mainly woman	Yes	Yes	No	Long term	Implants	7	Side effects experienced Lack of access/too far	No	No	No	No	No	No	No	Yes	Yes	No	No	No
15-24	22	15-24	No		15	Rural	Poorer	Merchant	Yes	3	3	2-4	No	Then	No	No	Yes	No	No		No	No		Within 2 years	Within 2 years	No	No	Mainly woman	Yes	No	No	Short term	Injectables	6	Fear of Side effects Side effects experienced	No	No	No	No	No	No	Yes	Yes	No	No	No	No
35-49	24	15-24	No		15	Rural	Middle	Merchant	Yes	10	6	5-7	No	Later_Not at all	No	Yes	Yes	Yes	No		No	No		Wants no more children	After 2 years_Wants no more	No	No	Mainly woman	Yes	No	No	Long term	Implants	9	Side effects experienced Lack of access/too far Fear of Side effects	No	No	No	No	No	No	Yes	Yes	Yes	No	No	No
25-34	30	25-34	Yes	No formal education	15	Rural	Poorer	Day labor	Yes	11	7	5-7	No	Later_Not at all	Yes	No	Yes	Yes				No		Within 2 years	Within 2 years	Yes	Yes	Jointly	Yes	Yes	Yes	Long term	Implants	12
25-34	33	25-34	Yes	No formal education	15	Rural	Poorer	Other	Yes	9	6	5-7	No	Then	Yes	Yes	Yes	No	No		Yes	No		After 2 years	After 2 years_Wants no more	Yes	Yes	Jointly	Yes	No	No	Long term	Implants	5	Marital dissolution/separation	No	No	No	No	No	No	No	No	No	No	Yes	No
25-34	27	25-34	No		10	Rural	Poorer	Day labor	Yes	7	5	5-7	Yes	Later_Not at all	Yes	Yes	Yes	No	No		No	No		After 2 years	After 2 years_Wants no more	Yes	Yes	Jointly	Yes	Yes	No	Long term	Implants	6	Side effects experienced	No	No	No	No	No	No	No	Yes	No	No	No	No
15-24	21	15-24	No		4	Rural	Poorer	Not working	Yes	1	1	0-1	No	Then	No	No	Yes	No				No		After 2 years	After 2 years_Wants no more	Yes	Yes	Mainly woman	Yes	Yes	Yes	Long term	Implants	12
25-34	19	15-24	Yes	No formal education	9	Urban	Poorer	Day labor	Yes	8	3	2-4	Yes	Later_Not at all	Yes	No	Yes	Yes	Yes	After 1 month	No	Yes	Pill	After 2 years	After 2 years_Wants no more	No	No	Mainly woman	Yes	Yes	No	Long term	IUD	4	Wanted to become pregnant Fear of Side effects	No	No	Yes	No	No	No	Yes	No	No	No	No	No
25-34	29	25-34	No		17	Urban	poorest	Not working	Yes	6	6	5-7	No	Then	No	No	Yes	Yes				No		After 2 years	After 2 years_Wants no more	Yes	Yes	Jointly	Yes	Yes	Yes	Long term	Implants	12
25-34	28	25-34	Yes	Primary	13	Rural	poorest	Not working	Yes	5	5	5-7	No	Then	No	No	Yes	Yes				No		After 2 years	After 2 years_Wants no more	Yes	Yes	Health Professional	Yes	Yes	Yes	Short term	Injectables	12
25-34	23	15-24	No		15	Urban	Poorer	Day labor	Yes	7	7	5-7	No	Then	No	No	Yes	Yes	No		Yes	No		After 2 years	After 2 years_Wants no more	No	No	Mainly woman	Yes	No	No	Long term	Implants	4	Wanted to become pregnant	No	No	Yes	No	No	No	No	No	No	No	No	No
35-49	34	25-34	No		17	Urban	Poorer	Not working	Yes	7	7	5-7	No	Then	No	No	Yes	Yes				No		After 2 years	After 2 years_Wants no more	Yes	Yes	Jointly	Yes	Yes	Yes	Long term	Implants	12
25-34	32	25-34	No		14	Rural	poorest	Not working	Yes	9	7	5-7	No	Later_Not at all	Yes	No	Yes	No				Yes	Injectables	Wants no more children	After 2 years_Wants no more	No	No	Mainly woman	Yes	Yes	Yes	Long term	Implants	12
25-34	26	25-34	No		4	Rural	Richer	Not working	Yes	8	7	5-7	No	Then	Yes	No	Yes	No	Yes	After 1 month	No	No		Wants no more children	After 2 years_Wants no more	Yes	Yes	Jointly	Yes	Yes	No	Short term	Injectables	4	Side effects experienced	No	No	No	No	No	No	No	Yes	No	No	No	No
25-34	25	25-34	Yes	Secondary	15	Rural	poorest	Not working	Yes	4	3	2-4	No	Then	No	No	Yes	No				No		Wants no more children	After 2 years_Wants no more	Yes	Yes	Jointly	No	Yes	Yes	Long term	Implants	12
25-34	28	25-34	No		14	Rural	Middle	Merchant	Yes	9	7	5-7	No	Then	Yes	No	Yes	No				No		Wants no more children	After 2 years_Wants no more	Yes	Yes	Jointly	No	Yes	Yes	Long term	Implants	12
25-34	19	15-24	Yes	Secondary	13	Rural	Middle	Not working	Yes	4	4	2-4	No	Then	No	No	Yes	Yes				No		Wants no more children	After 2 years_Wants no more	Yes	Yes	Jointly	Yes	Yes	Yes	Short term	Injectables	12
15-24	21	15-24	No		16	Rural	poorest	Not working	Yes	4	3	2-4	No	Then	Yes	No	Yes	No				No		Within 2 years	Within 2 years	Yes	Yes	Jointly	No	No	Yes	Long term	Implants	12
15-24	18	15-24	Yes	Higher	14	Rural	Poorer	Merchant	Yes	1	1	0-1	No	Then	No	No	Yes	No				No		Within 2 years	Within 2 years	Yes	Yes	Jointly	Yes	No	Yes	Long term	Implants	12
25-34	29	25-34	Yes	No formal education	8	Urban	Middle	Merchant	Yes	4	3	2-4	No	Later_Not at all	No	Yes	Yes	Yes	No		Yes	No		Within 2 years	Within 2 years	No	No	Mainly woman	Yes	No	No	Long term	Implants	6	Wanted to become pregnant	No	No	Yes	No	No	No	No	No	No	No	No	No
25-34	22	15-24	Yes	Primary	10	Urban	Poorer	Not working	Yes	3	3	2-4	No	Then	No	No	Yes	Yes	No		Yes	No		Within 2 years	Within 2 years	No	No	Mainly woman	Yes	No	No	Long term	Implants	4	Wanted to become pregnant	No	No	Yes	No	No	No	No	No	No	No	No	No
25-34	23	15-24	Yes	No formal education	10	Rural	Poorer	Day labor	Yes	4	4	2-4	No	Then	No	No	No	Yes				No		After 2 years	After 2 years_Wants no more	Yes	Yes	Mainly woman	Yes	Yes	Yes	Long term	Implants	12
25-34	26	25-34	Yes	No formal education	16	Rural	Middle	Merchant	Yes	3	3	2-4	No	Then	No	No	No	No				No		After 2 years	After 2 years_Wants no more	Yes	Yes	Mainly woman	Yes	Yes	Yes	Long term	Implants	12
25-34	25	25-34	Yes	Higher	16	Urban	Middle	Merchant	Yes	4	4	2-4	No	Then	No	No	Yes	No				No		After 2 years	After 2 years_Wants no more	Yes	Yes	Jointly	Yes	Yes	Yes	Long term	Implants	12
35-49	39	35-49	Yes	Primary	6	Urban	Middle	Not working	Yes	4	4	2-4	No	Then	No	No	Yes	Yes	No		Yes	No		Within 2 years	Within 2 years	No	No	Mainly woman	Yes	No	No	Long term	Implants	3	Wanted to become pregnant	No	No	Yes	No	No	No	No	No	No	No	No	No
35-49	31	25-34	No		16	Urban	Middle	Not working	Yes	4	4	2-4	No	Then	No	No	Yes	Yes				No		After 2 years	After 2 years_Wants no more	Yes	Yes	Jointly	Yes	Yes	Yes	Long term	Implants	12
25-34	26	25-34	Yes	Secondary	17	Urban	Middle	Merchant	Yes	6	6	5-7	No	Then	No	No	Yes	Yes				No		After 2 years	After 2 years_Wants no more	Yes	Yes	Mainly woman	Yes	Yes	Yes	Long term	Implants	12
15-24	19	15-24	Yes	Primary	14	Rural	Middle	Merchant	Yes	2	2	2-4	No	Then	No	No	Yes	Yes				No		After 2 years	After 2 years_Wants no more	Yes	Yes	Jointly	Yes	Yes	Yes	Long term	Implants	12
15-24	21	15-24	Yes	Higher	17	Rural	poorest	Not working	Yes	3	3	2-4	No	Then	No	No	Yes	No				No		After 2 years	After 2 years_Wants no more	Yes	Yes	Jointly	Yes	Yes	Yes	Long term	Implants	12
15-24	19	15-24	Yes	Secondary	10	Rural	poorest	Not working	Yes	2	1	0-1	No	Then	Yes	No	Yes	No				No		Within 2 years	Within 2 years	Yes	Yes	Mainly woman	Yes	Yes	Yes	Long term	Implants	12
25-34	24	15-24	No		10	Rural	Poorer	Day labor	Yes	2	2	2-4	No	Later_Not at all	No	No	Yes	No				No		After 2 years	After 2 years_Wants no more	Yes	Yes	Jointly	Yes	Yes	Yes	Long term	Implants	12
15-24	23	15-24	No		14	Rural	Poorer	Private employee	Yes	2	2	2-4	No	Later_Not at all	No	No	Yes	No				No		After 2 years	After 2 years_Wants no more	Yes	Yes	Jointly	Yes	Yes	Yes	Long term	Implants	12
25-34	24	15-24	No		16	Rural	Middle	Private employee	Yes	5	4	2-4	Yes	Then	No	No	Yes	Yes	No		No	No		After 2 years	After 2 years_Wants no more	Yes	Yes	Mainly woman	Yes	Yes	No	Long term	Implants	2	Wanted to become pregnant	No	No	Yes	No	No	No	No	No	No	No	No	No
25-34	27	25-34	No		10	Rural	Richer	Not working	Yes	5	5	5-7	No	Then	No	No	Yes	No				No		After 2 years	After 2 years_Wants no more	Yes	Yes	Mainly woman	Yes	Yes	Yes	Long term	Implants	12
25-34	24	15-24	Yes	Higher	16	Rural	Middle	Not working	Yes	3	1	0-1	No	Then	Yes	No	Yes	No	Yes	In the same month	No	No		After 2 years	After 2 years_Wants no more	Yes	Yes	Jointly	Yes	Yes	No	Long term	Implants	1	Others	No	No	No	No	No	No	No	No	No	No	No	Yes	Adviced to switch by health worker
25-34	29	25-34	No		16	Rural	poorest	Not working	Yes	8	6	5-7	No	Then	Yes	No	Yes	No				No		After 2 years	After 2 years_Wants no more	Yes	Yes	Jointly	Yes	Yes	Yes	Long term	Implants	12
35-49	22	15-24	Yes	Secondary	17	Urban	Poorer	Private employee	Yes	6	4	2-4	No	Then	Yes	No	Yes	Yes				No		After 2 years	After 2 years_Wants no more	Yes	Yes	Jointly	Yes	Yes	Yes	Long term	Implants	12
35-49	34	25-34	Yes	Secondary	17	Urban	poorest	Private employee	Yes	6	6	5-7	Yes	Then	No	No	Yes	Yes	No		Yes	No		Within 2 years	Within 2 years	Yes	Yes	Jointly	Yes	No	No	Long term	Implants	7	Wanted to become pregnant	No	No	Yes	No	No	No	No	No	No	No	No	No
25-34	25	25-34	Yes	Primary	16	Urban	Poorer	Merchant	Yes	5	5	5-7	No	Then	No	No	Yes	Yes				No		After 2 years	After 2 years_Wants no more	Yes	Yes	Mainly woman	Yes	Yes	Yes	Long term	Implants	12
15-24	23	15-24	Yes	Secondary	17	Urban	poorest	Not working	Yes	3	3	2-4	No	Then	No	No	Yes	No				No		After 2 years	After 2 years_Wants no more	No	No	Mainly woman	Yes	Yes	Yes	Long term	Implants	12
25-34	23	15-24	Yes	Higher	17	Urban	Poorer	Private employee	Yes	3	3	2-4	No	Later_Not at all	No	No	Yes	No				No		After 2 years	After 2 years_Wants no more	Yes	Yes	Mainly woman	Yes	Yes	Yes	Long term	Implants	12
25-34	23	15-24	Yes	Secondary	17	Urban	Middle	Private employee	Yes	2	2	2-4	No	Then	No	No	Yes	Yes				No		After 2 years	After 2 years_Wants no more	No	No	Mainly woman	Yes	Yes	Yes	Long term	Implants	12
25-34	25	25-34	Yes	No formal education	17	Urban	Poorer	Not working	Yes	5	5	5-7	No	Then	No	No	Yes	No				No		After 2 years	After 2 years_Wants no more	Yes	Yes	Mainly woman	Yes	Yes	Yes	Long term	Implants	12
35-49	25	25-34	No		16	Urban	Middle	Other	Yes	8	6	5-7	No	Later_Not at all	No	Yes	Yes	Yes	Yes	After 1 month	No	No		Wants no more children	After 2 years_Wants no more	No	No	Mainly woman	Yes	No	No	Long term	Implants	10	Lack of access/too far	No	No	No	No	No	No	No	No	Yes	No	No	No
25-34	30	25-34	No		19	Urban	poorest	Private employee	Yes	6	6	5-7	No	Later_Not at all	No	No	Yes	Yes				No		After 2 years	After 2 years_Wants no more	Yes	Yes	Jointly	Yes	Yes	Yes	Long term	Implants	12
35-49	24	15-24	No		24	Urban	poorest	Merchant	Yes	9	8	8+	No	Later_Not at all	Yes	No	No	Yes	Yes	After 1 month	No	No		After 2 years	After 2 years_Wants no more	No	No	Mainly woman	Yes	Yes	No	Long term	Implants	8	Lack of access/too far Side effects experienced	No	No	No	No	No	No	No	Yes	Yes	No	No	No
25-34	22	15-24	No		12	Urban	Poorer	Not working	Yes	4	4	2-4	No	Later_Not at all	No	No	No	Yes				No		After 2 years	After 2 years_Wants no more	Yes	No	Mainly woman	Yes	Yes	Yes	Long term	Implants	12
25-34	27	25-34	No		25	Urban	Poorer	Private employee	Yes	6	5	5-7	No	Then	No	No	Yes	No				Yes	Pill	After 2 years	After 2 years_Wants no more	Yes	Yes	Jointly	I don't remeber	Yes	Yes	Long term	Implants	12
25-34	25	25-34	No		19	Urban	Middle	Private employee	Yes	5	5	5-7	Yes	Later_Not at all	No	No	No	Yes	No		No	No		After 2 years	After 2 years_Wants no more	No	No	Mainly woman	Yes	No	No	Long term	Implants	5	Wanted to become pregnant Lack of access/too far	No	No	Yes	No	No	No	No	No	Yes	No	No	No

## Sheet: Fig 1
Between September 2022 and February 2024, 1,290 refugee women initiated contraceptive methods. These data were retrieved from the family planning registries of each refugee camp.
S.N	Refugee camp	Total FP clients
1	Jewi	513
2	Awubare	370
3	Sheder	233
4	Kebribeyah	174
Of the 1,290 refugee women who initiated contraceptive methods, 551 women who initiated between September 2022 and February 2023 and had complete records were eligible and included in the study (LARC =164; and SAC=387)
